# Supplementary material for: Characterization of ribosome stalling and no-go mRNA decay stimulated by the fragile X protein, FMRP
Source: J Biol Chem. 2024 Jul 4;300(8):107540. doi: 10.1016/j.jbc.2024.107540 (PMC11338112; doi:10.1016/j.jbc.2024.107540)
Supplement: Supporting Tables [file mmc1.xlsx]

## Sheet: Table S1_p-values for Fig 1
Table S1. P-values of two-tailed unpaired t tests with Welch’s correction for Figure 2 (Tag only control with puromycin was compared to the indicated recombinant protein with puromycin).
Recombinant Protein	p-value
NT-hFMRP WT	0.0057
NT-hFMRP I304N	0.0003
NT-hFMRP ΔRGG+CTD	0.2072
RGG+CTD	0.0165
RGG	0.629
CTD	0.0039

## Sheet: Table S2_FMR1 KD vs. control
Table S2. RNA-seq results from FMR1 KD vs. Scramble negative siRNA KD
gene_id	log2FoldChange	p-value	adj p-value	Fmr1 siRNA A - rep 1	Fmr1 siRNA A - rep 2	Fmr1 siRNA A - rep 3	Fmr1 siRNA B - rep 1	Fmr1 siRNA B - rep 2	Fmr1 siRNA B - rep 3	Avg FMR1 siRNA	Neg siRNA A - rep 1	Neg siRNA A - rep 2	Neg siRNA A - rep 3	Neg siRNA B - rep 1	Neg siRNA B - rep 2	Neg siRNA B - rep 3	Avg Neg siRNA
ENSMUSG00000000001	0.192155	0.0280765	0.158868	2897.74	2981.19	2748.71	2324.13	2276.67	2304.23	2588.78	2261.73	2146.83	2029.11	2432.91	2368.3	2356.37	2265.87
ENSMUSG00000000028	-0.123621	0.654225	0.851387	168.373	150.276	178.832	295.018	280.33	294.605	227.906	120.864	150.684	159.765	352.96	325.28	378.951	248.084
ENSMUSG00000000031	-0.218591	0.719852	NA	1.7269	0.868645	4.731	7.71851	5.37374	3.50721	3.98767	3.35735	5.07925	6.31839	5.04229	4.66018	3.27387	4.62189
ENSMUSG00000000037	-0.470394	0.0023729	0.0317113	129.517	158.962	113.544	186.102	153.152	160.455	150.289	182.416	229.413	210.312	202.532	205.048	219.35	208.178
ENSMUSG00000000049	-0.229677	0.77946	NA	3.4538	2.60593	0.9462	2.57284	0.895623	1.7536	2.038	2.23823	2.53962	6.31839	1.68076	0	1.63694	2.40232
ENSMUSG00000000056	-0.532386	0.0178785	0.119767	428.271	375.255	399.296	764.132	829.347	796.136	598.74	799.048	824.531	724.809	993.332	1078.36	775.908	865.999
ENSMUSG00000000058	0.44793	0.904284	NA	0	0.868645	0	0	0	0	0.144774	0	0	0	0	0	0	0
ENSMUSG00000000078	-0.279875	0.00086031	0.015018	1339.21	1476.7	1362.53	1126.9	1322.84	1339.75	1327.99	1725.68	1839.53	1688.81	1468.15	1562.09	1391.4	1612.61
ENSMUSG00000000085	3.6986	0.206855	NA	0	0	0.9462	12.0066	0	0	2.15879	0	0	0	0	0	0	0
ENSMUSG00000000088	0.0301957	0.722939	0.884872	561.242	598.496	631.115	525.716	553.495	649.71	586.629	649.087	576.494	548.797	550.45	538.716	585.205	574.792
ENSMUSG00000000093	0.736273	1.65339e-05	0.00075773	411.002	352.67	501.486	572.027	603.65	661.108	516.991	356.998	362.32	380.909	240.349	264.698	257.818	310.515
ENSMUSG00000000094	0.0291999	0.883098	0.957437	55.2608	49.5128	37.848	64.3209	77.9192	69.2673	59.0215	49.2411	61.7975	82.139	49.5825	48.4658	55.6559	57.8136
ENSMUSG00000000120	0.395357	0.0519755	0.228774	1375.48	1481.04	1783.59	1537.7	1723.18	1827.25	1621.37	1227.67	1032.78	1149.04	1256.37	1254.52	1475.7	1232.68
ENSMUSG00000000125	-0.261458	0.497975	0.758836	44.8994	59.0679	82.3194	138.933	180.02	182.375	114.602	215.989	155.764	159.765	100.005	109.98	83.4838	137.498
ENSMUSG00000000126	-0.107216	0.706443	0.876916	15.5421	34.7458	23.655	24.8707	30.4512	36.8257	27.6817	39.169	38.9409	34.2998	15.1269	24.2329	27.8279	29.9329
ENSMUSG00000000127	-0.151999	0.216598	0.50921	467.126	503.814	444.714	487.124	511.401	522.574	489.459	508.078	691.624	523.524	555.493	501.435	482.078	543.705
ENSMUSG00000000131	-0.0307554	0.583062	0.813828	1608.61	1526.21	1628.41	1734.95	1776.92	1701.87	1662.83	1725.68	1613.51	1648.2	1697.57	1768.07	1740.06	1698.85
ENSMUSG00000000134	0.125468	0.35558	0.650412	688.17	681.018	704.919	492.269	503.34	501.531	595.208	542.771	496.073	611.981	499.187	521.008	602.393	545.569
ENSMUSG00000000142	-0.0553075	0.802621	0.922842	61.3049	54.7246	55.8258	100.341	108.37	124.506	84.1787	66.0278	60.1044	87.5548	87.3997	112.776	110.493	87.3927
ENSMUSG00000000148	0.268413	0.113688	0.358555	852.225	848.666	943.361	815.589	809.643	821.563	848.508	868.433	617.975	858.398	620.202	620.736	642.498	704.707
ENSMUSG00000000149	0.239403	0.0504697	0.224608	1480.82	1362.9	1594.35	1463.09	1601.37	1594.9	1516.24	1561.17	1195.32	1442.4	1043.75	1163.18	1303	1284.8
ENSMUSG00000000154	-0.0200101	0.956506	0.985424	21.5862	11.2924	16.0854	17.1522	40.303	28.0577	22.4128	41.4073	27.9359	29.7867	7.56344	9.32035	21.2802	22.8823
ENSMUSG00000000157	-0.445256	0.193481	0.479504	13.8152	14.767	28.386	19.7251	25.9731	21.0432	20.6183	52.5984	27.0893	37.0077	18.4884	12.1165	22.0986	28.2332
ENSMUSG00000000159	-0.337206	0.413267	0.697616	8.6345	7.8178	8.5158	11.149	10.7475	12.2752	9.85663	12.3103	16.0843	22.5657	7.56344	5.59221	10.6401	12.4593
ENSMUSG00000000167	0.428378	0.24345	0.540613	33.6745	26.0593	17.9778	33.4469	4.47812	9.64482	20.8802	13.4294	16.0843	15.3447	15.1269	16.7766	16.3694	15.5219
ENSMUSG00000000168	0.103124	0.283981	0.584071	1661.28	1766.82	1756.15	1417.63	1406.13	1467.77	1579.3	1718.96	1424.73	1658.13	1323.6	1355.18	1344.74	1470.89
ENSMUSG00000000171	0.0150417	0.908787	0.967345	814.233	935.531	801.431	805.298	853.529	857.512	844.589	693.851	837.229	834.027	843.744	870.521	933.873	835.541
ENSMUSG00000000182	1.94212	0.188499	NA	0.86345	0.868645	0	7.71851	0	0.876802	1.72123	0	0	0.902627	1.68076	0	0	0.430565
ENSMUSG00000000183	-0.0879096	0.980636	NA	0	0	0	2.57284	0	0	0.428806	0	0	2.70788	0	0	0	0.451313
ENSMUSG00000000184	1.21048	0.429838	NA	0	0.868645	3.7848	0.857612	0	0.876802	1.06464	0	0.846541	1.80525	0	0	0	0.441966
ENSMUSG00000000194	-0.0586317	0.357428	0.652044	1795.11	1772.9	1549.88	1682.63	1739.3	1593.15	1688.83	1530.95	1764.19	1683.4	1888.34	1878.05	1803.9	1758.14
ENSMUSG00000000197	1.75955	0.0419346	NA	8.6345	1.73729	0.9462	29.1588	5.37374	1.7536	7.93402	0	2.53962	3.61051	2.52115	2.79611	2.45541	2.32046
ENSMUSG00000000202	0.196103	0.725083	NA	1.7269	3.47458	5.6772	11.149	9.85185	7.01441	6.48232	8.95292	6.77233	10.8315	2.52115	2.79611	2.45541	5.72157
ENSMUSG00000000204	2.81013	0.0677258	NA	0.86345	4.34322	1.8924	0	2.68687	0	1.63099	0	0	0	0	0	0.818468	0.136411
ENSMUSG00000000214	-0.615028	0.0154356	0.108149	45.7628	49.5128	44.4714	90.0492	113.744	84.173	71.2856	148.842	144.759	132.686	84.0382	83.8832	62.2036	109.402
ENSMUSG00000000216	0.264669	0.864837	NA	0	0.868645	0	3.43045	0	0	0.716515	0	0	3.61051	0	0	0	0.601751
ENSMUSG00000000223	-0.62362	0.0478029	0.218324	13.8152	15.6356	16.0854	20.5827	15.2256	23.6736	17.503	11.1912	32.1686	21.663	29.4134	25.165	40.9234	26.7541
ENSMUSG00000000244	0.75676	0.00923823	0.0772442	23.3131	13.0297	23.655	30.0164	22.3906	17.536	21.6568	14.5485	14.3912	18.0525	8.40382	12.1165	9.82162	12.889
ENSMUSG00000000247	0.289049	0.440448	0.718127	11.2248	7.8178	11.3544	17.1522	8.95623	19.2896	12.6325	7.83381	9.31195	7.22101	12.6057	17.7087	7.36622	10.3412
ENSMUSG00000000248	0.0983272	0.90134	NA	0	0	0.9462	4.28806	6.26936	5.26081	2.79407	4.47646	2.53962	0.902627	2.52115	4.66018	0.818468	2.65308
ENSMUSG00000000253	-0.156169	0.492273	0.755697	197.73	198.051	211.949	258.141	269.583	341.953	246.234	345.807	270.893	324.946	229.424	213.436	262.728	274.539
ENSMUSG00000000263	2.11333	0.0104913	NA	0.86345	7.8178	5.6772	6.00328	1.79125	5.26081	4.56897	1.11912	0.846541	3.61051	0	0	0.818468	1.06577
ENSMUSG00000000266	-0.762548	4.88619e-08	6.44593e-06	373.01	375.255	308.461	286.442	330.485	337.569	335.204	486.815	652.683	493.737	620.202	598.367	559.014	568.47
ENSMUSG00000000275	-0.031993	0.724434	0.885536	1298.63	1348.14	1319	1456.22	1510.02	1511.61	1407.27	1601.45	1303.67	1431.57	1443.78	1483.8	1371.75	1439.34
ENSMUSG00000000276	-0.0864199	0.382774	0.675146	405.821	413.475	410.651	433.094	387.805	390.177	406.837	358.117	376.711	368.272	469.774	488.387	527.094	431.392
ENSMUSG00000000278	0.297479	0.0397038	0.195491	2497.96	2465.21	2135.57	1419.35	1615.7	1420.42	1925.7	1516.4	1739.64	1844.97	1326.12	1564.89	1409.4	1566.9
ENSMUSG00000000282	0.0130463	0.928325	0.974895	790.057	777.437	850.634	559.163	513.192	566.414	676.149	693.851	650.99	673.36	647.935	710.211	644.135	670.08
ENSMUSG00000000290	0.689069	0.0620504	0.254048	20.7228	22.5848	21.7626	6.00328	18.8081	14.0288	17.3184	21.2632	10.1585	10.8315	10.0846	6.52425	6.54775	10.9016
ENSMUSG00000000295	-0.146103	0.377638	0.670587	246.947	227.585	257.366	212.688	196.141	230.599	228.554	280.898	202.323	288.841	251.274	246.057	248.814	253.035
ENSMUSG00000000296	1.81122	0.00187257	NA	12.0883	4.34322	7.5696	6.8609	6.26936	7.01441	7.35763	1.11912	3.38616	4.51313	0	1.86407	1.63694	2.08657
ENSMUSG00000000301	-0.480883	0.010874	0.0863054	52.6704	54.7246	47.31	58.3176	55.5286	54.3617	53.8188	70.5043	81.2679	72.2101	73.1132	77.3589	76.1176	75.0953
ENSMUSG00000000303	4.67388	NA	NA	3.4538	0	2.8386	77.1851	3.58249	4.38401	15.2407	0	1.69308	0	0	1.86407	0	0.592859
ENSMUSG00000000305	1.16185	0.534151	NA	0	0	0	2.57284	0	1.7536	0.721073	0	0	0	0.840382	0.932035	0	0.295403
ENSMUSG00000000308	-0.476776	0.011998	0.0921759	126.064	140.72	147.607	153.513	166.586	178.868	152.226	255.158	221.794	272.593	169.757	153.786	198.888	211.996
ENSMUSG00000000317	0.502051	0.0281738	0.159126	45.7628	23.4534	37.848	41.1654	30.4512	42.9633	36.9407	16.7867	33.8616	28.8841	26.8922	27.9611	21.2802	25.9443
ENSMUSG00000000318	0.447923	0.904285	NA	0	1.73729	0	0	0	0	0.289548	0	0	0	0	0.932035	0	0.155339
ENSMUSG00000000320	-0.593342	0.287866	NA	3.4538	5.21187	3.7848	0.857612	3.58249	2.63041	3.2535	2.23823	5.07925	4.51313	7.56344	5.59221	4.09234	4.84643
ENSMUSG00000000326	0.14232	0.161105	0.434883	415.319	485.573	409.705	504.276	535.583	431.386	463.64	399.524	487.608	381.811	405.905	456.697	388.773	420.053
ENSMUSG00000000339	0.0799224	0.372048	0.666279	347.97	368.305	416.328	359.339	352.875	416.481	376.883	387.214	342.849	355.635	335.312	349.513	369.948	356.745
ENSMUSG00000000340	-0.0959402	0.541982	0.786231	284.075	258.856	259.259	203.254	154.943	149.933	218.387	195.845	248.037	207.604	245.392	260.038	242.267	233.197
ENSMUSG00000000346	-0.271255	0.105005	0.343429	1119.89	1373.33	1043.66	1674.92	1716.91	1578.24	1417.82	1291.46	1493.3	1340.4	2087.51	2148.34	1904.58	1710.93
ENSMUSG00000000355	0.220212	0.0764057	0.285713	202.911	193.708	188.294	216.118	240.923	230.599	212.092	142.128	190.472	182.331	194.969	201.32	179.245	181.744
ENSMUSG00000000359	0.628976	0.0323107	0.172663	31.0842	33.8772	19.8702	25.7284	20.5993	24.5504	25.9516	24.6205	17.7774	19.8578	11.7653	11.1844	16.3694	16.9291
ENSMUSG00000000365	5.3369	NA	NA	0	0.868645	0	109.774	0	0.876802	18.5866	1.11912	0.846541	0	0	0.932035	0	0.482949
ENSMUSG00000000374	0.0686099	0.46373	0.736535	2050.69	2058.69	2087.32	1676.63	1723.18	1878.99	1912.58	1933.83	1647.37	1953.28	1772.37	1726.13	1910.31	1823.88
ENSMUSG00000000378	-0.136949	0.0878243	0.309665	440.359	426.505	441.875	433.952	472.889	455.06	445.107	468.909	447.82	482.905	486.581	558.289	491.9	489.401
ENSMUSG00000000381	-0.0329659	0.990127	NA	0	0	0	0	0.895623	0	0.149271	0	0.846541	0	0	0	0	0.14109
ENSMUSG00000000384	0.0185345	0.861972	0.949015	1381.52	1250.85	1389.02	1340.45	1281.64	1315.2	1326.45	1264.6	1124.21	1288.05	1362.26	1371.02	1446.23	1309.4
ENSMUSG00000000385	0.527119	0.115269	0.36169	16.4055	12.161	16.0854	17.1522	19.7037	22.7968	17.3841	6.71469	18.6239	12.6368	10.925	13.9805	9.00315	11.9807
ENSMUSG00000000386	-0.93161	0.000574838	0.0112823	33.6745	38.2204	20.8164	25.7284	35.8249	38.5793	32.1406	80.5763	78.7283	80.3338	48.7422	52.194	28.6464	61.5368
ENSMUSG00000000399	-0.0936519	0.30864	0.608086	1081.04	1178.75	1141.12	995.687	1112.36	1172.28	1113.54	1043.02	1194.47	1112.94	1265.62	1198.6	1311.19	1187.64
ENSMUSG00000000402	1.77844	0.136965	NA	1.7269	1.73729	0.9462	6.8609	0.895623	0	2.02782	0	0.846541	0.902627	0	0.932035	0.818468	0.583279
ENSMUSG00000000409	-0.314489	0.0307076	0.167991	240.039	287.521	286.699	200.681	211.367	195.527	236.972	261.873	296.289	229.267	300.857	332.737	345.394	294.403
ENSMUSG00000000411	0.644702	0.288924	NA	2.59035	2.60593	3.7848	12.8642	1.79125	6.13761	4.96235	4.47646	4.23271	2.70788	3.36153	3.72814	0.818468	3.22086
ENSMUSG00000000416	0.168219	0.4683	0.739554	79.4374	64.2797	95.5662	95.1949	72.5455	85.0498	82.0122	94.0057	88.0403	83.9443	70.5921	52.194	49.9266	73.1171
ENSMUSG00000000420	0.478298	0.0111642	0.0875176	1493.77	1670.4	1517.7	1872.17	1985.6	2041.19	1763.47	1280.27	1315.52	1121.06	1351.33	1259.18	1267.81	1265.86
ENSMUSG00000000439	-0.109317	0.48812	0.753422	509.435	572.437	440.929	515.425	515.879	453.306	501.235	356.998	512.157	374.59	662.221	658.017	677.692	540.279
ENSMUSG00000000440	-1.09002	8.39169e-09	1.42801e-06	150.24	132.903	152.338	101.198	137.926	131.52	134.354	256.277	240.418	264.47	326.909	329.941	297.104	285.853
ENSMUSG00000000441	0.0332089	0.727449	0.887281	803.008	786.992	853.472	968.244	948.465	947.823	884.667	785.619	913.418	850.274	914.336	877.977	843.841	864.244
ENSMUSG00000000486	-0.0686971	0.853442	0.945392	16.4055	18.2415	17.0316	14.5794	7.16498	14.0288	14.5753	6.71469	15.2377	10.8315	10.0846	17.7087	30.2833	15.1434
ENSMUSG00000000489	0.211138	0.493346	0.756275	20.7228	16.5043	21.7626	23.1555	37.6162	22.7968	23.7597	39.169	17.7774	18.9552	10.925	23.3009	14.7324	20.81
ENSMUSG00000000530	0.613436	0.0639229	0.258562	31.0842	24.3221	34.0632	77.1851	77.0236	83.2962	54.4957	52.5984	33.0151	28.8841	39.498	41.0096	19.6432	35.7747
ENSMUSG00000000531	-0.116194	0.521947	0.773898	230.541	244.958	280.075	233.27	238.236	243.751	245.139	231.657	235.338	278.009	247.072	315.028	286.464	265.595
ENSMUSG00000000532	-0.00905834	0.895538	0.960909	891.944	976.357	1037.03	913.357	896.519	924.149	939.893	961.32	867.705	994.695	988.289	972.113	891.312	945.906
ENSMUSG00000000538	0.0110983	0.938498	0.978688	2089.55	2152.5	2100.56	1499.96	1623.76	1498.45	1827.47	1786.11	1730.33	1813.38	1840.44	1908.81	1801.45	1813.42
ENSMUSG00000000544	3.48941	0.110721	NA	0	1.73729	0	8.57612	0	0.876802	1.86504	0	0	0	0	0	0	0
ENSMUSG00000000552	0.247483	0.21539	0.507728	120.02	120.742	121.114	118.35	120.909	106.97	118.017	78.3381	126.135	101.094	86.5594	96.9317	106.401	99.2431
ENSMUSG00000000555	0.667044	0.000201403	0.00514242	120.883	125.085	143.822	143.221	163.899	116.615	135.588	95.1248	108.357	94.7758	78.1555	71.7667	64.659	85.4732
ENSMUSG00000000560	-1.79342	0.302121	NA	0	0	0	0	0.895623	1.7536	0.441538	7.83381	0.846541	0	0	0	0.818468	1.58314
ENSMUSG00000000561	0.210033	0.0948653	0.32326	1176.02	1178.75	1269.8	871.334	951.152	913.627	1060.11	1166.12	778.818	1074.13	884.082	800.618	798.007	916.961
ENSMUSG00000000562	0.443321	0.846183	NA	0	0.868645	0	0.857612	0	0.876802	0.433843	1.11912	0.846541	0	0	0	0	0.327609
ENSMUSG00000000563	-0.189597	0.149205	0.417461	3387.31	3287.82	3508.51	2416.75	2437.89	2675.12	2952.23	4120.58	3502.99	3943.58	2773.26	2773.74	3088.9	3367.17
ENSMUSG00000000567	0.139035	0.472361	0.742311	408.412	415.212	417.274	534.292	654.7	753.173	530.511	560.677	662.842	537.063	380.693	456.697	293.83	481.967
ENSMUSG00000000568	-0.12828	0.446148	0.722481	1005.92	1136.19	1059.74	1042.86	965.482	994.293	1034.08	842.694	1385.79	973.032	1180.74	1223.76	1173.68	1129.95
ENSMUSG00000000579	-0.167354	0.361411	0.656074	56.9877	73.8348	63.3954	78.9003	60.9024	74.5281	68.0915	50.3602	91.4264	81.2364	90.7613	84.8152	58.9297	76.2549
ENSMUSG00000000581	0.147124	0.230438	0.524654	570.74	570.7	640.577	435.667	414.673	472.596	517.492	525.984	430.889	520.816	443.722	440.853	442.791	467.509
ENSMUSG00000000594	-0.15814	0.357642	0.652077	178.734	229.322	193.025	302.737	231.071	306.881	240.295	305.518	336.077	299.672	198.33	241.397	229.171	268.361
ENSMUSG00000000600	-0.0285478	0.797099	0.920158	1777.84	1815.47	1720.19	1464.8	1654.22	1633.48	1677.67	1433.59	1831.91	1509.19	1938.76	1741.04	1809.63	1710.69
ENSMUSG00000000605	0.431968	7.10981e-09	1.31311e-06	1128.53	1104.92	1184.64	1012.84	1066.69	1183.68	1113.55	853.885	826.224	856.593	831.978	830.444	754.628	825.625
ENSMUSG00000000606	-0.513844	0.890283	NA	0	0	0	0	0	0	0	0	0	0	0	0.932035	0	0.155339
ENSMUSG00000000627	0.471733	0.134599	0.395891	42.309	22.5848	19.8702	43.7382	27.7643	21.0432	29.5516	22.3823	17.7774	31.5919	17.648	15.8446	22.9171	21.3602
ENSMUSG00000000628	-0.535923	0.0313763	0.169938	1164.79	1256.06	1293.46	2459.63	2741.5	2697.92	1935.56	3071.97	2752.1	2114.85	3118.66	3695.52	2085.46	2806.43
ENSMUSG00000000631	-0.284378	0.187934	0.472561	1312.44	1252.59	1395.64	2057.41	2110.09	2176.22	1717.4	2253.9	1908.1	2019.18	2140.45	2103.6	2124.74	2091.66
ENSMUSG00000000632	-0.472242	0.0992901	0.332329	82.0277	112.055	66.234	219.549	222.115	230.599	155.43	280.898	270.047	274.399	146.226	153.786	169.423	215.796
ENSMUSG00000000673	-0.173575	0.643818	0.846371	11.2248	6.94916	12.3006	15.437	8.06061	17.536	11.918	23.5014	11.8516	18.0525	13.4461	6.52425	8.18468	13.5934
ENSMUSG00000000682	0.270954	0.626508	NA	5.1807	4.34322	0.9462	2.57284	8.95623	7.01441	4.8356	3.35735	5.07925	2.70788	5.88267	2.79611	4.09234	3.98593
ENSMUSG00000000686	-0.433925	0.0247443	0.146718	29.3573	36.4831	34.0632	37.7349	36.7205	41.2097	35.9281	62.6704	33.8616	50.5471	45.3806	51.2619	49.1081	48.805
ENSMUSG00000000693	0.156237	0.392996	0.682422	164.919	162.437	147.607	211.83	253.461	241.997	197.042	181.297	176.081	214.825	170.598	163.106	155.509	176.903
ENSMUSG00000000706	0.44793	0.904284	NA	0	0	0	0.857612	0	0	0.142935	0	0	0	0	0	0	0
ENSMUSG00000000708	0.0305584	0.811829	0.926393	456.765	580.255	458.907	702.384	667.239	647.08	585.438	520.389	623.901	491.932	583.225	685.046	534.46	573.159
ENSMUSG00000000711	-0.013367	0.917604	0.970828	1587.02	1776.38	1442.01	1060.01	1186.7	951.33	1333.91	1285.86	1572.03	1369.28	1298.39	1343.06	1208.88	1346.25
ENSMUSG00000000724	-0.0372507	0.834349	0.936551	44.8994	64.2797	66.234	54.8872	41.1987	50.8545	53.7256	53.7175	54.1786	37.0077	53.7845	75.4949	56.4743	55.1096
ENSMUSG00000000730	0.444008	0.617579	NA	9.49795	1.73729	2.8386	11.149	2.68687	1.7536	4.94388	7.83381	0	0.902627	0.840382	0.932035	11.4586	3.66123
ENSMUSG00000000731	0.0087911	0.97288	0.991177	19.8593	30.4026	17.0316	28.3012	38.5118	35.9489	28.3426	34.6926	39.7874	32.4946	23.5307	19.5727	19.6432	28.2869
ENSMUSG00000000732	0.0663256	0.785935	0.91456	98.4333	107.712	70.965	150.94	171.064	135.904	122.503	43.6455	108.357	93.8732	145.386	159.378	149.78	116.737
ENSMUSG00000000738	-0.152575	0.307301	0.60711	1091.4	1064.09	1170.45	1238.39	1213.57	1376.58	1192.41	1541.02	1241.03	1445.11	1210.15	1200.46	1316.1	1325.64
ENSMUSG00000000739	0.150708	0.667304	0.857121	16.4055	14.767	16.0854	13.7218	8.95623	18.4128	14.7248	14.5485	22.0101	18.9552	10.0846	9.32035	4.91081	13.3049
ENSMUSG00000000740	-0.109183	0.584217	0.81427	8935.84	8258.21	11169.9	7712.5	7981.79	9669.37	8954.6	10131.3	10107.7	9504.66	7668.49	9757.48	10781.7	9658.56
ENSMUSG00000000743	0.0693454	0.638474	0.84358	1048.23	1010.23	1130.71	947.661	881.293	953.083	995.201	1156.05	821.991	1045.24	865.594	892.89	910.955	948.786
ENSMUSG00000000751	0.161687	0.157776	0.43036	654.495	642.797	580.02	674.941	697.69	678.644	654.765	499.125	487.608	537.063	595.831	600.231	789.822	584.947
ENSMUSG00000000753	-0.754711	0.000715577	0.0131502	126.927	124.216	144.769	79.7579	97.6229	71.0209	107.386	230.538	230.259	235.586	119.334	122.097	149.78	181.266
ENSMUSG00000000759	0.206859	0.0124486	0.0941881	1639.69	1574.85	1596.24	1425.35	1412.4	1368.69	1502.87	1189.62	1252.88	1307	1330.32	1357.98	1372.57	1301.73
ENSMUSG00000000776	-0.348186	0.00155548	0.0233373	247.81	266.674	298.053	203.254	253.461	266.548	255.967	344.687	324.225	352.024	324.387	267.494	341.301	325.687
ENSMUSG00000000782	-0.176214	0.304588	0.604179	50.9435	64.2797	60.5568	117.493	75.2323	65.7601	72.3776	77.2189	81.2679	82.139	73.1132	91.3395	85.9392	81.8363
ENSMUSG00000000787	-0.0337775	0.840465	0.939438	3530.65	3813.35	3331.57	4105.39	4144.94	4554.11	3913.33	2917.53	3850.07	3026.51	4549.83	4795.32	4895.26	4005.75
ENSMUSG00000000791	0.173285	0.737153	0.89201	18.1324	8.68645	7.5696	9.43373	8.06061	6.13761	9.67007	16.7867	11.8516	2.70788	5.04229	7.45628	8.18468	8.67157
ENSMUSG00000000792	0.46636	0.211703	0.502827	13.8152	15.6356	34.0632	34.3045	21.495	17.536	22.8082	8.95292	27.9359	18.9552	15.1269	17.7087	9.82162	16.4169
ENSMUSG00000000794	0.364523	0.0395556	0.195022	371.283	416.95	349.148	467.398	569.616	550.631	454.171	408.477	514.697	365.564	289.932	299.183	239.811	352.944
ENSMUSG00000000804	-0.0361214	0.803675	0.923389	2416.8	2346.21	2165.85	1514.54	1475.09	1494.07	1902.09	2006.57	2314.44	2022.79	1772.37	1855.68	1730.24	1950.35
ENSMUSG00000000805	-0.0284794	0.987029	NA	1.7269	0	0	0	0.895623	0	0.437087	1.11912	0	0	1.68076	0	0	0.466647
ENSMUSG00000000811	-0.041453	0.780781	0.912887	475.761	448.221	439.037	330.181	358.249	324.417	395.977	454.361	456.286	492.834	392.458	352.309	297.923	407.695
ENSMUSG00000000817	2.09846	0.0788014	NA	1.7269	0	1.8924	2.57284	4.47812	0.876802	1.92451	0	0	0	0	0.932035	1.63694	0.428162
ENSMUSG00000000823	0.0499135	0.572024	0.806985	949.795	980.7	907.406	890.201	973.542	903.983	934.271	992.655	948.972	1007.33	818.532	797.822	852.026	902.89
ENSMUSG00000000826	-0.113129	0.286952	0.586837	2031.7	1982.25	1799.67	1459.66	1640.78	1496.7	1735.13	2146.46	2201.01	1854	1756.4	1851.95	1452.78	1877.1
ENSMUSG00000000827	0.0849803	0.275507	0.574629	896.261	866.908	939.576	693.808	832.929	903.983	855.578	852.766	802.521	862.911	773.992	749.356	798.825	806.729
ENSMUSG00000000838	-1.42796	5.16335e-22	3.17873e-18	200.32	281.441	214.787	349.906	321.529	344.583	285.428	753.164	701.783	651.697	876.519	835.104	790.641	768.151
ENSMUSG00000000861	0.0618478	0.898538	0.962062	2.59035	4.34322	3.7848	22.2979	12.5387	7.01441	8.76157	6.71469	9.31195	11.7341	8.40382	10.2524	4.09234	8.41822
ENSMUSG00000000869	-0.11865	0.590676	0.818143	47.4897	63.4111	31.2246	45.4534	64.4849	62.2529	52.3861	57.0749	50.7925	59.5734	57.9864	69.9027	46.6527	56.9971
ENSMUSG00000000876	-0.251754	0.170506	0.44892	133.835	123.348	100.297	200.681	160.317	192.02	151.749	124.222	208.249	133.589	213.457	214.368	189.066	180.492
ENSMUSG00000000881	-0.445698	0.142296	0.407435	46.6263	46.9068	32.1708	126.927	125.387	124.506	83.7539	101.839	115.976	101.094	115.973	135.145	114.586	114.102
ENSMUSG00000000884	0.0312675	0.872526	0.953115	69.076	59.0679	93.6738	72.0394	85.9798	77.1585	76.1659	64.9087	52.4855	55.9629	91.6016	89.4754	91.6685	74.3504
ENSMUSG00000000889	1.35062	0.000596865	0.0115953	6.9076	22.5848	16.0854	44.5958	40.303	48.2241	29.7835	15.6676	17.7774	13.5394	7.56344	10.2524	5.72928	11.7549
ENSMUSG00000000901	-0.0392179	0.756172	0.901387	386.826	402.183	419.167	498.273	477.367	442.785	437.767	457.718	428.35	506.374	413.468	464.154	429.696	449.96
ENSMUSG00000000902	-0.240874	0.0317715	0.171097	1867.64	1749.45	1958.63	1699.79	1847.67	1949.13	1845.39	2291.95	2005.46	2485.83	1952.21	2130.63	2218.87	2180.82
ENSMUSG00000000903	-0.30746	0.502956	0.762213	6.9076	7.8178	2.8386	10.2913	10.7475	7.01441	7.60287	5.59558	5.07925	6.31839	7.56344	20.5048	11.4586	9.42
ENSMUSG00000000915	-0.261162	0.178591	0.459387	164.919	138.115	158.015	277.009	278.539	291.975	218.095	231.657	239.571	281.62	254.636	274.95	285.645	261.347
ENSMUSG00000000916	0.229774	0.073254	0.280225	439.496	377.861	458.907	305.31	406.613	341.953	388.356	352.521	303.908	378.201	309.261	332.737	311.018	331.274
ENSMUSG00000000934	0.247186	0.284366	0.584431	355.741	313.581	404.974	195.536	207.785	258.656	289.379	316.71	259.888	248.222	188.246	196.659	253.725	243.908
ENSMUSG00000000938	0.928815	0.80309	NA	0	0	0	1.71522	0	0	0.285871	0	0	0	0	0	0	0
ENSMUSG00000000948	-0.367395	0.00896659	0.0757566	552.608	574.174	496.755	740.119	733.515	672.507	628.28	717.353	786.437	699.536	943.749	891.958	823.379	810.402
ENSMUSG00000000957	3.62699	0.0110332	NA	2.59035	0.868645	1.8924	4.28806	2.68687	0	2.05439	0	0	0	0	0	0	0
ENSMUSG00000000958	0.202802	0.216333	0.508909	82.8912	64.2797	81.3732	96.0525	94.0404	69.2673	81.3174	50.3602	67.7233	53.255	74.794	76.4269	99.0347	70.2657
ENSMUSG00000000959	-0.337567	0.00671686	0.0627485	526.704	489.047	614.084	638.063	616.189	585.704	578.298	619.99	734.798	648.086	747.94	772.657	858.573	730.341
ENSMUSG00000000976	-0.246017	0.00414871	0.0463537	512.026	606.314	611.245	679.229	686.943	665.492	626.875	679.303	719.56	672.457	767.269	842.56	777.545	743.116
ENSMUSG00000000982	0.44793	0.904284	NA	0	0.868645	0	0	0	0	0.144774	0	0	0	0	0	0	0
ENSMUSG00000001016	-0.0153882	0.887913	0.958325	1288.27	1165.72	1305.76	1349.02	1439.27	1529.14	1346.2	1451.49	1107.28	1409.9	1426.97	1338.4	1430.68	1360.79
ENSMUSG00000001017	0.0900322	0.271309	0.56954	1726.9	1913.62	1732.49	1604.59	1734.82	1832.52	1757.49	1760.37	1691.39	1842.26	1518.57	1476.34	1619.75	1651.45
ENSMUSG00000001018	0.269047	0.213174	0.504757	264.216	236.271	208.164	177.526	154.047	146.426	197.775	137.651	252.269	156.154	141.184	130.485	166.149	163.982
ENSMUSG00000001020	1.68731	0.232545	NA	0	1.73729	2.8386	0.857612	0	0.876802	1.05172	0	0.846541	0.902627	0	0	0	0.291528
ENSMUSG00000001021	0.573921	0.319559	NA	7.77105	3.47458	4.731	4.28806	8.06061	2.63041	5.15928	3.35735	3.38616	8.12364	1.68076	1.86407	2.45541	3.4779
ENSMUSG00000001023	0.447924	0.860204	NA	0	0.868645	0.9462	0	0	0	0.302474	0	0	0	0.840382	0	0	0.140064
ENSMUSG00000001025	0.201262	0.411894	0.696892	1099.17	931.187	1396.59	1240.11	1256.56	1614.19	1256.3	1792.82	1070.87	1570.57	723.569	705.551	694.88	1093.04
ENSMUSG00000001027	0.154101	0.576135	0.809297	24.1766	19.9788	34.0632	31.7316	17.0168	27.1809	25.6913	27.9779	27.0893	20.7604	21.8499	22.3688	18.8248	23.1452
ENSMUSG00000001029	-0.371613	0.0298498	0.164862	126.064	158.962	165.585	187.817	213.158	163.085	169.112	193.607	233.645	228.365	208.415	223.688	224.26	218.663
ENSMUSG00000001034	0.185567	0.0817121	0.297719	481.805	455.17	540.28	554.875	593.798	587.457	535.564	529.341	452.053	499.153	409.266	460.425	477.167	471.234
ENSMUSG00000001036	0.0236896	0.850318	0.944495	866.904	900.785	857.257	1119.18	1068.48	997.8	968.401	1054.21	951.512	1027.19	864.753	937.628	882.309	952.933
ENSMUSG00000001039	0.396974	0.0153326	0.107672	87.2084	116.398	94.62	93.4797	90.4579	107.847	98.3352	64.9087	75.3422	81.2364	78.9959	59.6503	86.7577	74.4818
ENSMUSG00000001052	-0.139743	0.134816	0.396147	1255.46	1363.77	1301.97	1442.5	1433.89	1419.54	1369.52	1441.42	1714.25	1352.14	1564.79	1574.21	1405.31	1508.69
ENSMUSG00000001053	-0.157471	0.39188	0.681317	156.284	153.75	175.047	223.837	242.714	208.679	193.385	239.491	191.318	296.964	173.119	191.999	202.162	215.842
ENSMUSG00000001054	0.15473	0.296386	0.596551	420.5	406.526	460.799	356.767	325.111	379.655	391.56	444.289	309.834	424.235	296.655	286.135	351.123	352.045
ENSMUSG00000001056	0.501563	0.000556162	0.0110568	552.608	563.751	667.071	411.654	415.569	464.705	512.56	299.923	328.458	353.83	336.153	366.29	485.352	361.668
ENSMUSG00000001062	0.0758844	0.39129	0.680895	287.529	336.166	361.448	303.595	303.616	312.141	317.416	314.471	301.369	304.185	326.068	282.407	278.279	301.13
ENSMUSG00000001065	0.28397	0.0696121	0.272322	356.605	277.966	387.942	254.711	257.044	284.084	303.059	289.851	182.853	302.38	226.903	247.921	244.722	249.105
ENSMUSG00000001076	0.200807	0.609469	0.828788	12.0883	19.9788	19.8702	12.8642	17.9125	13.152	15.9777	10.072	15.2377	14.442	14.2865	7.45628	21.2802	13.7958
ENSMUSG00000001082	0.440785	3.26896e-06	0.000207472	337.609	384.81	399.296	371.346	413.778	420.865	387.951	301.042	264.121	303.283	277.326	259.106	310.2	285.846
ENSMUSG00000001089	0.0485738	0.674158	0.860175	1602.56	1730.34	1495.94	1807.85	1780.5	1641.37	1676.43	1289.22	1797.21	1516.41	1647.99	1624.54	1847.28	1620.44
ENSMUSG00000001095	2.60061	0.358713	NA	0	1.73729	0	3.43045	0	0.876802	1.00742	0	0	0	0	0	0	0
ENSMUSG00000001098	0.296077	0.000112949	0.00338246	330.701	315.318	334.009	311.313	339.441	312.141	323.821	293.208	233.645	251.833	268.922	275.882	261.91	264.234
ENSMUSG00000001100	0.102692	0.277799	0.577454	537.066	488.178	544.065	486.266	481.845	448.046	497.578	501.364	441.048	491.029	444.562	427.804	475.53	463.556
ENSMUSG00000001103	-0.0818835	0.840621	0.939438	10.3614	9.55509	12.3006	12.0066	3.58249	7.01441	9.13676	11.1912	8.46541	9.9289	4.20191	13.0485	11.4586	9.71574
ENSMUSG00000001105	-0.0482949	0.790544	0.917045	208.955	165.043	211.949	159.516	163.003	168.346	179.469	237.252	250.576	233.78	126.898	129.553	136.684	185.791
ENSMUSG00000001119	0.88937	0.000455876	0.00960043	63.8953	61.6738	57.7182	69.4666	82.3973	80.6658	69.3028	58.194	51.639	48.7418	20.1692	25.165	22.0986	37.6679
ENSMUSG00000001120	-0.184715	0.0808782	0.295439	5964.71	6587.8	6299.8	7704.79	8919.51	8355.04	7305.28	7066.09	8350.28	7241.78	9113.1	9523.54	8521.89	8302.78
ENSMUSG00000001123	0.726201	0.000733106	0.013366	138.152	122.479	123.006	83.1884	105.684	78.9122	108.57	96.2439	73.6491	94.7758	44.5403	43.8057	42.5604	65.9292
ENSMUSG00000001127	-0.252956	0.000146382	0.00408388	823.731	778.306	745.605	815.589	809.643	784.738	792.935	922.151	1007.38	926.095	942.068	935.764	935.509	944.829
ENSMUSG00000001128	0.429185	0.0467569	0.215727	60.4415	46.9068	51.0948	48.8839	45.6768	53.4849	51.0814	24.6205	36.4013	40.6182	47.0614	30.7572	46.6527	37.6852
ENSMUSG00000001131	0.0480023	0.848243	0.943643	30.2207	19.1102	22.7088	30.874	26.8687	25.4272	25.8683	29.097	31.322	20.7604	26.0518	17.7087	25.3725	25.0521
ENSMUSG00000001134	-0.231347	0.153879	0.424798	75.9836	92.0764	61.503	75.4698	65.3805	63.1297	72.2572	74.9807	78.7283	90.2627	85.719	84.8152	94.1239	84.7716
ENSMUSG00000001138	0.120525	0.431992	0.712173	769.334	800.891	914.975	912.499	1003.99	1023.23	904.153	988.179	651.837	878.256	831.138	794.094	847.933	831.906
ENSMUSG00000001143	-0.125727	0.22098	0.514015	1234.73	1208.29	1260.34	889.344	996.828	941.685	1088.54	1337.34	1225.79	1331.37	1107.62	1024.31	1100.84	1187.88
ENSMUSG00000001150	0.0924406	0.198187	0.486045	1146.66	1115.34	1050.28	1108.03	1124.9	1032	1096.2	905.364	1119.13	944.148	1013.5	1065.32	1117.21	1027.44
ENSMUSG00000001151	-0.0935086	0.532	0.780985	756.382	690.573	919.706	1169.78	972.647	1047.78	926.145	812.478	834.689	937.829	1035.35	1086.75	1220.34	987.906
ENSMUSG00000001155	1.84511	0.287973	NA	0.86345	1.73729	0	2.57284	1.79125	0	1.1608	0	0	0	0	0.932035	0.818468	0.291751
ENSMUSG00000001156	-0.300867	0.0382062	0.191021	149.377	121.61	149.5	208.4	195.246	205.172	171.551	221.585	187.086	198.578	231.945	243.261	186.611	211.511
ENSMUSG00000001157	-0.357842	0.00687046	0.063477	455.038	542.034	472.154	740.977	674.404	756.68	606.881	660.278	695.01	710.367	842.903	877.045	879.854	777.576
ENSMUSG00000001158	-0.104554	0.402198	0.689904	233.995	290.996	273.452	223.837	207.785	220.954	241.836	213.751	264.121	241.001	267.242	292.659	279.098	259.645
ENSMUSG00000001166	-0.513556	0.0127307	0.0956277	43.1725	52.1187	76.6422	45.4534	62.6936	49.1009	54.8636	92.8866	83.8076	112.828	60.5075	75.4949	45.0158	78.4234
ENSMUSG00000001168	0.298452	0.842941	NA	2.59035	0	1.8924	0.857612	0	0	0.89006	0	0	0	0.840382	0.932035	2.45541	0.704637
ENSMUSG00000001173	-0.0224939	0.834702	0.936597	310.842	304.026	237.496	289.873	256.148	290.221	281.434	282.017	282.745	256.346	310.941	303.844	279.916	285.968
ENSMUSG00000001175	0.273728	0.0962735	0.326073	5583.07	5916.34	5774.66	4846.36	5037.88	5358.14	5419.41	5282.22	5698.07	5413.96	3403.55	3486.74	3613.54	4483.01
ENSMUSG00000001211	-0.0617652	0.67524	0.861019	2122.36	1950.11	2121.38	1889.32	2142.33	2177.98	2067.25	2813.46	2320.37	2838.76	1639.59	1615.22	1721.24	2158.1
ENSMUSG00000001225	3.50228	0.0421701	NA	0	0.868645	0.9462	7.71851	0	1.7536	1.88116	0	0	0	0	0	0	0
ENSMUSG00000001227	0.328099	0.170394	0.448851	164.919	182.415	176.939	245.277	283.017	280.577	222.191	246.205	150.684	222.046	139.503	165.902	139.14	177.247
ENSMUSG00000001228	0.00923213	0.959814	0.986421	822.004	921.632	918.76	1279.56	1288.8	1182.81	1068.93	698.328	815.219	849.372	1263.09	1224.69	1519.9	1061.77
ENSMUSG00000001229	0.346	0.0124934	0.0943996	1171.7	1289.07	1159.09	1109.75	1206.4	1304.68	1206.78	877.386	972.676	857.496	962.237	983.297	1042.73	949.304
ENSMUSG00000001240	0.85466	2.8187e-06	0.000183952	85.4815	72.0975	76.6422	116.635	95.8317	126.259	95.4913	63.7896	59.2579	55.9629	38.6576	52.194	48.2896	53.0252
ENSMUSG00000001247	0.421852	0.50331	0.762395	0	9.55509	10.4082	12.0066	8.95623	7.01441	7.99008	3.35735	16.9308	1.80525	5.88267	0	7.36622	5.89039
ENSMUSG00000001248	0.0381139	0.826331	0.93257	1793.39	1792.01	1969.99	2409.89	2451.32	2533.08	2158.28	2327.76	2398.25	2437.09	1830.35	1895.76	1723.69	2102.15
ENSMUSG00000001249	0.296728	0.206979	0.496777	48.3532	33.8772	62.4492	42.8806	45.6768	43.8401	46.1795	41.4073	45.7132	61.3786	26.0518	24.2329	27.0095	37.6322
ENSMUSG00000001260	-0.513847	0.890282	NA	0	0	0	0	0	0	0	0	0	0.902627	0	0	0	0.150438
ENSMUSG00000001270	0.695415	0.0096737	0.0796877	71.6663	67.7543	81.3732	144.936	97.6229	150.81	102.361	89.5292	59.2579	87.5548	32.7749	62.4464	49.1081	63.4452
ENSMUSG00000001280	-0.486116	0.0118205	0.0910919	2222.52	2678.03	1841.3	2970.77	2765.68	2514.67	2498.83	2146.46	3056.01	2339.61	4559.91	4614.51	4282.23	3499.79
ENSMUSG00000001281	0.78925	0.00655912	0.0619961	39.7187	31.2712	21.7626	38.5925	32.2424	18.4128	30.3334	13.4294	20.317	17.1499	12.6057	17.7087	23.7356	17.491
ENSMUSG00000001285	0.0362045	0.789426	0.916572	758.972	727.924	811.839	539.438	611.711	714.593	694.08	652.444	520.623	708.562	710.963	652.425	815.195	676.702
ENSMUSG00000001288	0.088447	0.686814	0.867216	243.493	268.411	281.021	363.627	431.69	462.074	341.72	427.502	391.102	342.096	232.786	269.358	266.821	321.611
ENSMUSG00000001289	-0.0891837	0.466169	0.738065	1027.51	924.238	1143.01	707.53	684.256	881.186	894.621	1022.87	971.829	977.545	833.659	909.667	994.439	951.668
ENSMUSG00000001300	0.227903	0.27971	0.579831	106.204	70.3602	110.705	82.3307	84.1886	85.9266	89.9526	88.4101	79.5749	111.023	59.6671	60.5823	62.2036	76.9102
ENSMUSG00000001305	0.0806276	0.574284	0.807884	759.836	683.624	786.292	482.835	458.559	516.436	614.597	524.865	557.871	658.918	538.685	599.299	606.485	581.02
ENSMUSG00000001313	0.285064	0.202052	0.490111	814.233	755.721	914.029	600.328	733.515	736.513	759.057	1021.75	577.341	834.93	484.9	411.028	410.053	623.334
ENSMUSG00000001323	-0.145667	0.362608	0.657136	95.8429	111.187	80.427	108.917	101.205	95.5714	98.8583	70.5043	128.674	97.4837	103.367	132.349	121.952	109.055
ENSMUSG00000001333	-0.0204604	0.931065	0.975867	76.847	72.9662	90.8352	75.4698	82.3973	72.7745	78.5484	90.6483	132.907	94.7758	46.221	60.5823	53.2004	79.7225
ENSMUSG00000001334	-0.194659	0.414697	0.698244	71.6663	77.3094	61.503	166.377	120.013	117.491	102.393	135.413	154.07	162.473	81.5171	83.8832	86.7577	117.352
ENSMUSG00000001348	-0.531084	0.659782	NA	1.7269	0	0.9462	1.71522	1.79125	0	1.02993	6.71469	0	0.902627	0	0.932035	0.818468	1.5613
ENSMUSG00000001349	-0.0381244	0.931429	0.975892	6.04415	4.34322	4.731	13.7218	6.26936	8.76802	7.31292	2.23823	11.005	2.70788	10.0846	11.1844	7.36622	7.43106
ENSMUSG00000001366	-0.249885	0.0572256	0.241743	208.955	215.424	257.366	228.125	189.872	257.78	226.254	301.042	222.64	278.912	242.87	260.97	308.563	269.166
ENSMUSG00000001376	0.294173	0.0261022	0.152405	1648.33	1601.78	1562.18	1048	1036.24	1152.99	1341.59	1095.61	1101.35	1074.13	1081.57	1138.95	1073.01	1094.1
ENSMUSG00000001380	0.107025	0.524386	0.775721	512.026	514.238	599.891	283.012	318.842	377.902	434.318	433.098	429.196	481.1	336.993	342.989	396.139	403.252
ENSMUSG00000001383	0.112319	0.22172	0.515103	255.581	286.653	271.559	233.27	274.061	246.381	261.251	249.563	252.269	261.762	203.372	233.941	249.633	241.757
ENSMUSG00000001403	-0.606872	0.00253539	0.0330926	197.73	185.89	224.249	309.598	341.232	359.489	269.698	378.261	331.844	445.898	382.374	396.115	529.549	410.673
ENSMUSG00000001415	0.142665	0.14091	0.405684	1754.53	1772.9	1765.61	1519.69	1519.87	1476.53	1634.86	1374.27	1340.07	1421.64	1570.67	1486.6	1690.14	1480.57
ENSMUSG00000001416	0.339701	7.62042e-09	1.35328e-06	4556.43	4513.48	4593.8	4263.19	4444.08	4725.96	4516.16	3949.36	3354.84	3795.55	3372.45	3404.73	3540.69	3569.6
ENSMUSG00000001418	0.189651	0.232284	0.527033	528.431	515.975	456.068	317.316	313.468	300.743	405.334	363.712	344.542	393.545	332.791	356.038	342.12	355.458
ENSMUSG00000001419	0.178185	0.30937	0.608819	2067.1	2016.99	2304	2100.29	2312.5	2327.03	2187.99	1885.71	1599.96	1743.88	2092.55	2187.49	2092.82	1933.73
ENSMUSG00000001420	0.623704	0.0361112	0.184957	23.3131	20.8475	20.8164	30.0164	21.495	16.6592	22.1913	5.59558	15.2377	7.22101	22.6903	12.1165	22.0986	14.16
ENSMUSG00000001424	-0.296171	0.00512195	0.0526466	5592.57	5276.15	5650.71	5619.07	6102.78	6388.38	5771.61	8077.77	7072	8243.69	6201.18	6228.79	6699.98	7087.24
ENSMUSG00000001435	0.553774	0.000997012	0.0167311	363.512	309.238	352.933	480.263	438.855	459.444	400.707	295.446	249.73	299.672	232.786	278.679	282.372	273.114
ENSMUSG00000001436	0.0452389	0.604877	0.826116	1250.28	1260.4	1346.44	1361.89	1419.56	1430.06	1344.77	1321.67	1103.04	1246.53	1424.45	1364.5	1359.48	1303.28
ENSMUSG00000001440	-0.212996	0.0731528	0.280067	7499.93	7801.3	7502.42	5721.13	6007.84	6013.11	6757.62	6347.62	6598.79	6663.19	8990.41	8817.05	9576.08	7832.19
ENSMUSG00000001441	-0.307433	6.81661e-08	8.50649e-06	2333.91	2226.34	2193.29	2114.01	2301.75	2385.78	2259.18	2933.2	2758.03	2672.68	2934.61	2944.3	2535.62	2796.41
ENSMUSG00000001444	-0.738575	0.0508352	0.225779	7.77105	6.94916	6.6234	9.43373	6.26936	7.01441	7.34352	22.3823	8.46541	15.3447	11.7653	11.1844	5.72928	12.4786
ENSMUSG00000001445	0.309245	0.00674373	0.0628339	1150.98	1105.79	1025.68	731.543	773.818	781.23	928.173	690.494	813.526	815.975	731.132	691.57	750.536	748.872
ENSMUSG00000001467	-0.137762	0.534524	0.781702	1631.06	1887.57	1748.58	3020.51	3808.19	3835.13	2655.17	3775.89	3646.9	3361.38	2353.91	2595.72	1794.9	2921.45
ENSMUSG00000001472	-0.464771	4.01177e-06	0.000242929	3676.57	3807.27	4035.54	3559.09	4068.82	3909.66	3842.82	5685.1	5527.07	5103.45	5280.12	5713.38	4513.04	5303.69
ENSMUSG00000001473	-0.427491	0.0251353	0.148125	489.576	492.522	405.92	543.726	561.556	577.812	511.852	447.646	501.152	444.995	875.678	918.055	941.239	688.128
ENSMUSG00000001482	0.530789	0.00017368	0.00463241	766.744	843.454	869.558	561.736	573.199	624.283	706.495	576.344	501.152	595.734	402.543	405.435	454.25	489.243
ENSMUSG00000001493	-0.783116	0.318812	NA	0	0	9.462	2.57284	0.895623	5.26081	3.03188	1.11912	2.53962	10.8315	9.2442	4.66018	2.45541	5.14167
ENSMUSG00000001494	1.40488	0.628108	NA	1.7269	0	0	0	0	0.876802	0.43395	0	0	0	0	0	0	0
ENSMUSG00000001497	0.410088	0.830621	NA	0.86345	0.868645	0.9462	0	0	0.876802	0.592516	0	0	0	2.52115	0	0	0.420191
ENSMUSG00000001504	3.2543	0.198078	NA	0	1.73729	0	5.14567	0	2.63041	1.58556	0	0	0	0	0	0	0
ENSMUSG00000001506	0.189122	0.679837	0.863477	25.04	21.7161	38.7942	17.1522	13.4343	28.9345	24.1786	35.8117	21.1635	37.0077	8.40382	13.9805	11.4586	21.3043
ENSMUSG00000001507	-0.169116	0.381909	0.674586	296.163	249.301	269.667	419.372	433.482	473.473	356.91	490.172	443.587	454.021	348.759	341.125	331.48	401.524
ENSMUSG00000001508	0.696203	0.370367	NA	0.86345	2.60593	2.8386	4.28806	1.79125	5.26081	2.94135	2.23823	0.846541	4.51313	0.840382	0.932035	1.63694	1.83454
ENSMUSG00000001510	-0.62194	0.829138	NA	0	0	0	2.57284	0	0	0.428806	2.23823	0	0	0	1.86407	0	0.683717
ENSMUSG00000001517	-0.116172	0.596307	0.821048	293.573	248.432	259.259	566.024	512.296	480.487	393.345	271.945	363.166	389.032	479.858	465.086	587.66	426.125
ENSMUSG00000001518	0.209634	0.0525901	0.230655	524.978	516.844	479.723	422.803	415.569	351.597	451.919	369.308	374.171	377.298	397.501	392.387	432.97	390.606
ENSMUSG00000001520	-0.23456	0.139047	0.402707	84.6181	84.2586	71.9112	78.9003	66.2761	52.6081	73.0954	76.0998	69.4164	76.7233	94.9632	94.1356	103.945	85.8806
ENSMUSG00000001521	-0.0785281	0.361283	0.655907	904.032	932.056	897.944	885.913	791.731	772.462	864.023	893.054	923.576	1000.11	825.255	910.599	921.595	912.365
ENSMUSG00000001524	0.312008	0.0222796	0.13716	356.605	337.034	351.986	332.753	297.347	359.489	339.202	306.638	185.392	286.133	261.359	277.747	323.295	273.427
ENSMUSG00000001525	-0.418915	0.00501179	0.0518559	15315	15987.4	15974.7	23458.3	26258.8	25430.8	20404.1	25412.9	24252.6	25074.1	28811.7	29895	30226	27278.7
ENSMUSG00000001542	1.06196	0.258346	NA	2.59035	3.47458	0	35.1621	3.58249	0.876802	7.61439	5.59558	4.23271	7.22101	2.52115	0	2.45541	3.67097
ENSMUSG00000001552	0.412701	0.0317351	0.171084	934.253	1034.56	1191.27	1638.9	1818.11	1844.79	1410.31	1267.96	1287.59	1215.84	809.288	935.764	841.386	1059.64
ENSMUSG00000001555	0.893341	3.05643e-05	0.00124338	123.473	118.136	100.297	124.354	173.751	180.621	136.772	69.3851	74.4956	83.0417	47.0614	89.4754	78.573	73.672
ENSMUSG00000001558	0.423522	0.12531	0.380461	27.6304	13.8983	13.2468	31.7316	26.8687	17.536	21.8186	21.2632	16.0843	12.6368	11.7653	19.5727	17.1878	16.4184
ENSMUSG00000001566	0.387628	0.745006	NA	0.86345	0.868645	3.7848	0	0	1.7536	1.21175	1.11912	0	2.70788	0	0.932035	0.818468	0.929583
ENSMUSG00000001569	0.0955131	0.287477	0.587453	714.937	687.967	799.539	587.464	585.737	667.246	673.815	658.04	645.911	636.352	563.056	613.279	667.052	630.615
ENSMUSG00000001576	-0.0707645	0.684625	0.866121	825.458	990.255	826.032	1005.98	1037.13	832.085	919.49	701.685	982.834	728.42	1112.67	1175.3	1091.84	965.456
ENSMUSG00000001583	0.14148	0.693227	0.870004	11.2248	10.4237	10.4082	13.7218	6.26936	7.01441	9.84373	7.83381	9.31195	8.12364	8.40382	5.59221	13.914	8.86323
ENSMUSG00000001588	0.800013	0.0315973	0.170685	8.6345	23.4534	13.2468	46.311	37.6162	42.9633	28.7042	21.2632	17.7774	15.3447	19.3288	15.8446	9.82162	16.5634
ENSMUSG00000001604	0.465095	0.30071	0.60027	3.4538	11.2924	8.5158	30.0164	17.0168	18.4128	14.7847	13.4294	19.4704	10.8315	5.88267	8.38832	6.54775	10.7583
ENSMUSG00000001627	0.13919	0.377936	0.670969	2352.04	2232.42	2230.19	1257.26	1165.21	1301.17	1756.38	1679.79	1492.45	1632.85	1611.85	1608.69	1543.63	1594.88
ENSMUSG00000001630	0.121905	0.458033	0.731404	567.287	542.034	597.052	482.835	445.125	441.031	512.561	661.397	540.94	560.531	365.566	374.678	325.75	471.477
ENSMUSG00000001632	0.199704	0.166586	0.442941	906.622	890.361	850.634	778.712	772.923	763.694	827.158	614.394	684.852	750.986	743.738	708.347	817.65	719.994
ENSMUSG00000001642	0.498987	2.24427e-05	0.000975281	1764.03	1881.49	1912.27	1451.94	1422.25	1506.35	1656.39	1021.75	1090.34	1166.19	1176.53	1213.51	1361.93	1171.71
ENSMUSG00000001655	4.58846	NA	NA	0	0	0	24.0131	0	0	4.00219	0	0	0	0	0	0	0
ENSMUSG00000001656	0	1	NA	0	0	0	0	0	0	0	0	0	0	0	0	0	0
ENSMUSG00000001657	-0.484016	1.64833e-05	0.00075773	84.6181	88.6018	103.136	82.3307	77.9192	103.463	90.0114	137.651	130.367	120.952	125.217	123.029	118.678	125.982
ENSMUSG00000001661	0.244548	0.0309856	0.168712	200.32	186.759	204.379	186.102	168.377	192.896	189.806	168.986	146.452	171.499	164.715	155.65	154.691	160.332
ENSMUSG00000001663	0.0402246	0.886963	0.958165	31.0842	19.1102	30.2784	30.0164	39.4074	39.4561	31.5588	40.2881	38.0943	27.9814	38.6576	13.9805	25.3725	30.7291
ENSMUSG00000001665	1.03311	0.193138	NA	6.9076	6.08051	4.731	6.00328	1.79125	2.63041	4.69067	4.47646	0.846541	0.902627	5.88267	1.86407	0	2.32873
ENSMUSG00000001666	-0.0870843	0.589769	0.817566	98.4333	100.763	93.6738	80.6155	117.327	118.368	101.53	129.817	103.278	139.005	94.9632	102.524	79.3914	108.163
ENSMUSG00000001672	1.44494	0.383554	NA	0	0	0.9462	2.57284	0.895623	0.876802	0.88191	1.11912	0.846541	0	0	0	0	0.327609
ENSMUSG00000001674	0.0792172	0.345347	0.641255	915.257	960.721	986.886	746.98	802.478	891.707	884.005	874.029	788.976	847.567	859.711	780.114	870.032	836.738
ENSMUSG00000001687	-0.348379	0.0654292	0.262475	1376.34	1400.26	1462.82	1578.86	1730.34	1824.62	1562.21	2272.92	1869.16	2110.34	2015.24	1960.07	1706.51	1989.04
ENSMUSG00000001700	-0.0754685	0.649093	0.84817	100.16	111.187	108.813	107.201	128.074	145.549	116.831	106.316	95.6591	94.7758	154.63	121.165	164.512	122.843
ENSMUSG00000001707	0.124236	0.322315	0.620604	281.485	311.844	294.268	252.138	266	277.069	280.467	212.632	251.423	257.249	296.655	254.446	269.276	256.947
ENSMUSG00000001729	0.219831	0.0844352	0.303569	1046.5	1097.1	1109.89	1261.55	1497.48	1417.79	1238.38	991.536	943.893	1008.23	1112.67	1151.06	1172.05	1063.24
ENSMUSG00000001739	0.869012	0.000666165	0.0124669	42.309	58.1992	60.5568	45.4534	49.2593	47.3473	50.5208	33.5735	26.2428	27.9814	23.5307	19.5727	35.1941	27.6825
ENSMUSG00000001741	-0.806508	0.000165671	0.00448648	76.847	72.0975	55.8258	55.7448	48.3636	39.4561	58.0558	77.2189	86.3472	74.0154	110.09	109.048	151.417	101.356
ENSMUSG00000001750	0.0768348	0.668704	0.858031	185.642	217.161	251.689	214.403	203.306	205.172	212.896	166.748	157.457	157.057	249.593	243.261	235.719	201.639
ENSMUSG00000001751	-0.283709	0.0912983	0.316417	659.676	841.717	713.435	586.607	695.899	605.87	683.867	891.935	971.829	908.945	773.992	779.182	669.507	832.565
ENSMUSG00000001755	0.0370571	0.7592	0.903109	749.475	739.217	762.637	566.881	669.926	663.739	691.979	697.209	552.791	738.349	681.55	673.862	703.064	674.471
ENSMUSG00000001761	0.37298	0.475758	NA	5.1807	3.47458	3.7848	20.5827	9.85185	3.50721	7.7303	4.47646	5.07925	9.02627	4.20191	6.52425	6.54775	5.97598
ENSMUSG00000001763	0.316538	0.578282	NA	2.59035	0.868645	0.9462	15.437	8.06061	7.89122	5.96567	5.59558	5.92579	1.80525	6.72306	5.59221	3.27387	4.81929
ENSMUSG00000001767	0.419916	0.000235088	0.00577255	367.83	347.458	278.183	302.737	270.478	338.445	317.522	212.632	283.591	224.754	219.34	223.688	258.636	237.107
ENSMUSG00000001768	1.06057	0.197638	NA	2.59035	1.73729	1.8924	15.437	5.37374	0.876802	4.65127	1.11912	0	5.41576	1.68076	1.86407	3.27387	2.2256
ENSMUSG00000001774	-0.0805726	0.312969	0.611417	1158.75	1205.68	1159.09	1037.71	1096.24	1157.38	1135.81	1303.77	1290.98	1306.1	1123.59	1084.89	1099.2	1201.42
ENSMUSG00000001783	-0.00155986	0.985631	0.995581	1646.6	1621.76	1893.35	1577.15	1741.09	1946.5	1737.74	1917.04	1606.73	1837.75	1666.48	1637.59	1773.62	1739.87
ENSMUSG00000001785	0.301595	0.0072064	0.0656287	1178.61	1162.25	1072.04	819.019	885.771	855.758	995.575	707.281	706.015	734.738	881.561	940.424	874.943	807.494
ENSMUSG00000001786	0.118961	0.201146	0.488748	363.512	370.911	334.955	328.465	332.276	282.33	335.408	292.089	325.072	324.043	269.763	314.096	327.387	308.742
ENSMUSG00000001794	-0.175414	0.040811	0.199285	2034.29	1931	1910.38	1516.26	1721.39	1653.65	1794.49	1969.64	1991.06	2066.11	1989.18	2137.16	2005.25	2026.4
ENSMUSG00000001802	0.44793	0.904284	NA	0	0	0	0.857612	0	0	0.142935	0	0	0	0	0	0	0
ENSMUSG00000001819	-0.513844	0.890283	NA	0	0	0	0	0	0	0	1.11912	0	0	0	0	0	0.186519
ENSMUSG00000001827	-0.409485	0.00727394	0.0661314	116.566	122.479	114.49	107.201	81.5017	97.325	106.594	155.557	144.759	168.791	116.813	121.165	143.232	141.719
ENSMUSG00000001829	-0.173791	0.0123873	0.0938726	838.41	899.048	867.665	764.132	849.051	845.237	843.924	878.505	913.418	957.687	932.824	904.074	1120.48	951.165
ENSMUSG00000001833	-0.0950406	0.456492	0.72969	1436.78	1454.98	1487.43	1448.51	1537.78	1703.63	1511.52	1345.18	1782.82	1418.03	1758.08	1776.46	1604.2	1614.13
ENSMUSG00000001844	0.202794	0.0586312	0.245046	365.239	325.742	422.951	301.022	336.754	287.591	339.883	303.28	280.205	308.698	306.739	309.436	263.547	295.318
ENSMUSG00000001847	0.112676	0.207154	0.496815	2959.04	2778.8	3120.57	2222.93	2647.46	2631.28	2726.68	2619.85	2224.71	2470.49	2524.51	2668.42	2623.19	2521.86
ENSMUSG00000001855	0.0983986	0.2977	0.598022	1035.28	1017.18	911.19	993.115	863.381	888.2	951.391	781.142	838.922	784.383	981.566	930.171	1013.26	888.241
ENSMUSG00000001864	0.31222	0.506253	0.76384	6.9076	6.94916	3.7848	18.8675	16.1212	7.01441	9.94077	10.072	12.6981	7.22101	7.56344	8.38832	2.45541	8.06639
ENSMUSG00000001870	3.83369	0.0333327	NA	0	0	0.9462	18.0098	0	0.876802	3.30548	0	0	0	0	0	0.818468	0.136411
ENSMUSG00000001891	-0.537958	3.11148e-12	1.91553e-09	1510.17	1545.32	1395.64	1118.33	1273.58	1336.25	1363.21	2020	1878.47	1925.3	2124.49	2079.37	1848.92	1979.43
ENSMUSG00000001901	0.407098	0.336637	0.633066	15.5421	10.4237	16.0854	21.4403	24.1818	20.1664	17.9733	20.1441	13.5447	26.1762	5.88267	13.0485	3.27387	13.6783
ENSMUSG00000001909	0.0255022	0.846221	0.942576	1448.01	1387.23	1537.57	1313	1457.18	1550.19	1448.86	1617.12	1082.73	1469.48	1415.2	1399.92	1557.55	1423.66
ENSMUSG00000001910	-0.0497199	0.648657	0.848024	1279.63	1249.11	1297.24	1215.24	1330.9	1161.76	1255.65	1148.21	1330.76	1178.83	1208.47	1412.97	1516.62	1299.31
ENSMUSG00000001911	-0.117468	0.632911	0.841418	56.1242	58.1992	75.696	168.092	139.717	147.303	107.522	114.15	99.8918	83.9443	122.696	135.145	144.05	116.646
ENSMUSG00000001918	-0.392917	2.35967e-06	0.000157331	3511.65	3393.8	3429.03	3161.16	3678.32	3436.19	3435.02	4145.2	4357.15	4612.42	4336.37	4618.24	4990.2	4509.93
ENSMUSG00000001924	0.00425684	0.963319	0.988014	3519.42	3797.72	3455.52	4248.61	4487.97	4341.05	3975.05	3900.12	4269.95	4013.98	4010.3	3782.2	3803.42	3963.33
ENSMUSG00000001930	0.0245105	0.896104	0.960932	260.762	278.835	257.366	319.032	348.397	317.402	296.966	427.502	347.928	374.59	217.659	219.028	167.786	292.416
ENSMUSG00000001942	0.558428	0.00185472	0.0263297	90.6622	105.975	70.0188	74.6122	76.128	71.0209	81.4028	55.9558	57.5648	44.2287	63.869	47.5338	62.2036	55.226
ENSMUSG00000001943	1.01478	0.0606758	NA	8.6345	2.60593	1.8924	10.2913	4.47812	11.3984	6.55012	0	4.23271	3.61051	3.36153	4.66018	3.27387	3.1898
ENSMUSG00000001946	0.236686	0.268445	0.565712	26.7669	25.1907	27.4398	32.5893	27.7643	25.4272	27.5297	30.2161	29.6289	21.663	17.648	23.3009	18.8248	23.547
ENSMUSG00000001948	0.347156	0.514931	NA	6.04415	4.34322	4.731	6.8609	7.16498	7.01441	6.02644	3.35735	9.31195	5.41576	5.04229	0.932035	4.09234	4.69195
ENSMUSG00000001962	-0.102251	0.558753	0.797558	401.504	392.628	430.521	261.572	223.01	279.7	331.489	363.712	401.26	387.227	334.472	321.552	326.569	355.799
ENSMUSG00000001964	0.0179156	0.850732	0.944556	322.93	304.026	339.686	361.055	343.919	311.265	330.48	295.446	308.141	327.654	289.932	361.63	374.04	326.14
ENSMUSG00000001983	0.23821	0.144598	0.41086	256.445	262.331	234.658	131.215	154.943	157.824	199.569	185.773	172.694	186.844	153.79	137.009	179.245	169.226
ENSMUSG00000001985	1.48902	0.210362	NA	2.59035	0	3.7848	18.8675	0	2.63041	4.6455	1.11912	0.846541	5.41576	0	0.932035	1.63694	1.6584
ENSMUSG00000001986	-0.0329606	0.992516	NA	0	0	0	0.857612	0	0	0.142935	0	0	0.902627	0	0	0	0.150438
ENSMUSG00000001988	-0.232544	0.290442	0.590434	117.429	118.136	126.791	169.807	195.246	207.802	155.868	173.463	157.457	167.889	158.832	243.261	198.069	183.162
ENSMUSG00000001995	0.123593	0.218566	0.511557	4131.61	4155.6	4230.46	3270.93	3419.49	3366.04	3762.35	3418.9	3644.36	3811.79	3059.83	3334.82	3450.66	3453.39
ENSMUSG00000001998	-0.313162	0.00120668	0.0192454	620.821	625.424	609.353	582.318	498.862	561.153	582.989	643.491	639.138	623.715	852.988	774.521	809.465	723.887
ENSMUSG00000001999	-0.305943	0.0649231	0.261234	113.975	137.246	137.199	91.7645	90.4579	117.491	114.689	118.626	134.6	142.615	139.503	143.533	170.241	141.52
ENSMUSG00000002006	-0.0856087	0.656266	0.852743	429.135	337.903	443.768	441.67	487.219	562.907	450.433	683.779	483.375	629.131	336.993	329.008	407.597	478.314
ENSMUSG00000002007	0.239259	0.2975	0.597858	50.0801	33.0085	40.6866	60.8904	37.6162	36.8257	43.1846	35.8117	29.6289	32.4946	38.6576	24.2329	58.1113	36.4895
ENSMUSG00000002010	-0.125414	0.192482	0.478431	943.751	1001.55	891.32	993.115	945.778	968.866	957.396	895.292	1019.24	926.998	1136.2	1111.92	1173.68	1043.89
ENSMUSG00000002012	-0.403335	0.420034	0.702936	5.1807	4.34322	3.7848	10.2913	14.33	7.01441	7.49074	19.025	9.31195	17.1499	6.72306	5.59221	2.45541	10.0429
ENSMUSG00000002014	-0.0507137	0.624966	0.836665	477.488	470.806	518.517	469.114	495.28	531.342	493.758	527.103	467.291	537.966	510.112	503.299	523.001	511.462
ENSMUSG00000002015	0.0550095	0.691207	0.869073	1081.9	1028.48	1155.31	874.764	1031.76	1115.29	1047.92	1332.87	922.73	1177.93	910.974	846.288	864.303	1009.18
ENSMUSG00000002017	0.171303	0.122083	0.374109	885.9	931.187	831.71	643.209	621.562	649.71	760.546	694.971	771.199	729.322	645.413	586.25	625.31	675.411
ENSMUSG00000002020	0.406405	0.0784123	0.290475	66.4856	78.178	58.6644	68.609	58.2155	34.1953	60.7246	50.3602	54.1786	65.8918	39.498	25.165	40.105	45.8664
ENSMUSG00000002028	0.150921	0.237388	0.532724	4242.99	4475.26	4265.47	3156.87	3292.31	3026.72	3743.27	3472.61	4121.81	3578.92	2944.7	3003.02	3107.72	3371.46
ENSMUSG00000002031	0.222785	0.0318525	0.171112	620.821	635.848	624.492	500.845	528.418	515.559	570.997	412.953	487.608	444.995	487.422	527.532	572.109	488.77
ENSMUSG00000002032	-0.119352	0.541398	0.785968	47.4897	37.3517	51.0948	47.1687	33.1381	52.6081	44.8085	67.1469	38.9409	51.4497	43.6999	37.2814	54.8374	48.8927
ENSMUSG00000002033	1.33275	0.668099	NA	0	0	0	1.71522	1.79125	0	0.584412	0	0	0	0.840382	0	0	0.140064
ENSMUSG00000002043	-0.890309	0.000192542	0.00498061	225.36	243.221	281.021	279.581	374.37	316.525	286.68	756.522	482.528	589.415	423.553	479.998	457.524	531.59
ENSMUSG00000002052	0.188512	0.143688	0.409344	1935.85	1890.17	1894.29	1293.28	1360.45	1351.15	1620.87	1220.95	1557.64	1352.14	1299.23	1539.72	1562.46	1422.02
ENSMUSG00000002055	-0.441763	0.0750912	0.282859	244.356	255.382	243.173	559.163	440.647	408.59	358.552	270.826	279.359	377.298	663.902	648.697	680.966	486.841
ENSMUSG00000002057	0.215196	0.801481	NA	0	2.60593	1.8924	12.0066	0.895623	3.50721	3.48462	2.23823	0.846541	5.41576	5.04229	3.72814	0.818468	3.01491
ENSMUSG00000002058	-0.610107	0.000562807	0.011129	172.69	238.009	239.389	295.018	311.677	318.279	262.51	386.095	398.721	349.317	398.341	483.726	387.954	400.692
ENSMUSG00000002059	-0.0902165	0.47345	0.743196	513.753	543.772	581.913	655.215	660.97	647.08	600.45	660.278	637.445	668.846	600.033	663.609	605.667	639.313
ENSMUSG00000002064	0.144015	0.528064	0.778133	287.529	309.238	377.534	293.303	308.99	366.503	323.849	398.405	297.136	289.743	239.509	243.261	291.375	293.238
ENSMUSG00000002068	0.0289759	0.890705	0.959189	226.224	250.17	222.357	332.753	309.886	284.961	271.058	207.036	230.259	222.046	293.293	285.203	355.215	265.509
ENSMUSG00000002076	-0.199079	0.770082	NA	5.1807	3.47458	4.731	14.5794	0	1.7536	4.95321	2.23823	4.23271	5.41576	10.925	3.72814	7.36622	5.651
ENSMUSG00000002083	-0.595612	0.000188016	0.00491156	236.585	199.788	318.869	180.956	198.828	185.005	220.005	425.264	291.21	349.317	292.453	334.601	302.833	332.613
ENSMUSG00000002100	0.011451	0.970548	0.990616	10.3614	13.0297	15.1392	13.7218	18.8081	7.01441	13.0124	10.072	11.005	10.8315	11.7653	19.5727	13.914	12.8601
ENSMUSG00000002102	0.18232	0.20504	0.494694	1191.56	985.912	1332.25	819.019	860.694	906.613	1016.01	1072.11	744.11	1064.2	810.128	767.065	915.866	895.58
ENSMUSG00000002103	0.245115	0.0467417	0.21571	217.589	248.432	222.357	227.267	167.482	200.788	213.986	182.416	204.016	180.525	168.076	164.038	184.155	180.538
ENSMUSG00000002104	0.491624	0.0484745	0.220023	79.4374	116.398	105.974	82.3307	58.2155	77.1585	86.5858	81.6954	66.8767	96.5811	40.3383	39.1455	45.8342	61.7452
ENSMUSG00000002105	-0.170564	0.178999	0.459924	205.501	165.911	148.553	188.675	193.455	192.02	182.352	228.299	168.462	267.178	199.171	188.271	182.518	205.65
ENSMUSG00000002107	1.02383	0.461668	NA	0	0.868645	1.8924	2.57284	0.895623	0.876802	1.18438	0	1.69308	0	1.68076	0	0	0.562308
ENSMUSG00000002108	1.04348	0.00117772	0.0189472	22.4497	25.1907	32.1708	22.2979	35.8249	33.3185	28.5421	25.7396	16.9308	12.6368	8.40382	4.66018	15.5509	13.987
ENSMUSG00000002109	0.392908	0.0504185	0.224435	72.5298	79.9153	68.1264	71.1818	43.8855	49.9777	64.2694	52.5984	43.1736	27.0788	64.7094	51.2619	54.8374	48.9433
ENSMUSG00000002111	0.590761	0.512092	NA	0	5.21187	2.8386	1.71522	0.895623	1.7536	2.06915	2.23823	0.846541	2.70788	0.840382	0.932035	0.818468	1.39726
ENSMUSG00000002129	-0.420912	0.00351393	0.0411534	918.711	1077.12	946.2	1209.23	1195.66	1236.29	1097.2	1039.66	1490.76	1107.52	1562.27	1715.88	1894.75	1468.47
ENSMUSG00000002147	0.293324	0.000252363	0.00606886	502.528	492.522	402.135	451.104	501.549	471.719	470.259	402.881	389.409	346.609	385.735	411.028	369.129	384.132
ENSMUSG00000002190	0.105612	0.84388	0.941217	6.04415	6.94916	6.6234	24.0131	4.47812	4.38401	8.74866	1.11912	8.46541	5.41576	9.2442	18.6407	5.72928	8.10241
ENSMUSG00000002204	-0.715064	0.00483716	0.0507709	25.9035	15.6356	30.2784	41.1654	39.4074	35.9489	31.3899	42.5264	41.4805	46.9366	55.4652	63.3784	58.9297	51.4528
ENSMUSG00000002205	-0.0957853	0.336114	0.632655	345.38	388.284	326.439	378.207	362.727	379.655	363.449	322.305	337.77	346.609	410.106	452.037	459.161	387.998
ENSMUSG00000002210	-0.0573658	0.624845	0.836615	287.529	283.178	330.224	344.76	342.128	362.119	324.99	345.807	242.957	324.043	340.355	346.717	428.877	338.126
ENSMUSG00000002221	0.33355	0.0501413	0.22362	380.781	376.992	405.92	525.716	472.889	462.951	437.542	280.898	297.982	310.504	392.458	431.532	369.129	347.084
ENSMUSG00000002222	-0.416148	0.000697829	0.012914	2798.44	2887.38	2590.7	1777.83	1881.7	1886	2303.67	2813.46	2783.43	2835.15	3395.98	3414.98	3199.39	3073.73
ENSMUSG00000002227	-0.0894827	0.426557	0.707941	869.494	889.492	945.254	738.404	787.253	718.977	824.812	926.627	988.76	1044.34	710.963	787.57	807.828	877.681
ENSMUSG00000002228	-0.659543	0.0165063	0.113298	122.61	108.581	93.6738	105.486	123.596	128.89	113.806	273.064	220.947	234.683	116.813	124.893	109.675	180.012
ENSMUSG00000002233	0.0669239	0.759028	0.903021	1644.87	1604.39	1748.58	773.566	859.798	890.831	1253.67	1510.81	1334.15	1497.46	830.298	1060.66	948.605	1197
ENSMUSG00000002249	0.474181	0.0581948	0.243774	54.3973	74.7035	55.8258	128.642	128.97	125.383	94.6535	55.9558	62.644	55.9629	68.9113	93.2035	72.0252	68.1171
ENSMUSG00000002250	-0.0809296	0.503338	0.762395	428.271	407.394	399.296	324.177	310.781	319.156	364.846	389.452	452.899	369.174	308.42	448.309	347.849	386.017
ENSMUSG00000002257	-0.281458	0.301594	0.601279	29.3573	41.695	63.3954	91.7645	71.6498	91.1874	64.8416	98.4821	71.1094	90.2627	68.9113	65.2425	79.3914	78.8999
ENSMUSG00000002265	0.150818	0.287803	0.58769	6837.66	7140.26	6971.6	8115.58	8814.72	9306.37	7864.37	7688.32	9453.32	7983.73	5886.04	6024.68	5467.37	7083.91
ENSMUSG00000002266	0.611313	0.0703437	0.27432	13.8152	26.928	16.0854	22.2979	20.5993	17.536	19.5436	6.71469	18.6239	10.8315	13.4461	17.7087	9.00315	12.7213
ENSMUSG00000002274	0.209439	0.264979	0.562433	781.422	641.929	920.652	809.586	928.761	968.866	841.869	824.788	452.899	778.064	720.207	742.832	850.389	728.197
ENSMUSG00000002279	-0.0958387	0.308714	0.608086	821.141	895.573	862.934	871.334	952.943	845.237	874.86	1079.95	970.983	1116.55	861.392	825.783	758.72	935.562
ENSMUSG00000002280	0.0852726	0.308899	0.60815	320.34	311.844	354.825	298.449	296.451	298.989	313.483	289.851	293.75	323.14	258.838	276.815	329.024	295.236
ENSMUSG00000002289	2.75474	0.00204373	NA	7.77105	28.6653	21.7626	10.2913	0	2.63041	11.8534	0	4.23271	3.61051	1.68076	0	0.818468	1.72374
ENSMUSG00000002297	-0.318345	0.0529926	0.231595	370.42	441.272	378.48	640.636	549.913	629.544	501.711	505.84	515.543	482.003	737.855	721.395	789.822	625.41
ENSMUSG00000002307	0.141865	0.157144	0.429541	283.212	297.945	337.793	284.727	282.121	345.46	305.21	236.133	274.279	227.462	301.697	305.708	311.018	276.05
ENSMUSG00000002308	0.149913	0.448817	0.724776	333.292	259.725	338.74	321.604	339.441	334.938	321.29	362.593	213.328	320.433	263.88	308.504	270.095	289.805
ENSMUSG00000002319	0.354159	0.00691517	0.0638262	661.403	571.568	728.574	494.842	495.28	572.551	587.37	508.078	427.503	444.995	430.276	491.183	455.887	459.654
ENSMUSG00000002320	0.0813489	0.481423	0.74842	600.961	535.085	512.84	460.538	524.835	559.399	532.276	622.228	436.815	547.894	518.516	407.299	488.626	503.563
ENSMUSG00000002324	0.168917	0.36346	0.657625	467.126	495.996	585.698	493.984	522.148	604.993	528.324	622.228	545.172	700.438	278.166	310.368	365.037	470.235
ENSMUSG00000002325	0.645566	0.00321091	0.0390403	216.726	272.755	205.325	156.085	136.135	97.325	180.725	104.078	148.991	118.244	123.536	98.7957	99.0347	115.447
ENSMUSG00000002326	0.125993	0.435036	0.714067	59.578	90.3391	74.7498	66.8937	58.2155	58.7457	68.087	58.194	61.7975	47.8392	68.9113	68.9706	67.9329	62.2743
ENSMUSG00000002329	-0.276793	0.104221	0.34238	438.633	397.839	428.629	313.028	335.859	334.938	374.821	534.937	402.954	549.7	426.914	360.698	450.158	454.227
ENSMUSG00000002332	0.11285	0.549435	0.791168	256.445	251.038	293.322	288.158	307.199	335.815	288.663	327.901	262.428	347.511	230.265	223.688	211.165	267.16
ENSMUSG00000002341	0.311894	0.149176	0.417461	634.636	624.556	647.201	1048.86	1193.87	1201.22	891.723	866.195	667.074	860.203	663.061	637.512	617.125	718.529
ENSMUSG00000002342	-0.0223328	0.863681	0.949766	581.965	582.861	614.084	714.391	652.014	704.072	641.564	588.655	518.083	619.202	693.315	794.094	695.698	651.508
ENSMUSG00000002343	0.429072	0.00362103	0.0419915	439.496	410	455.122	426.233	455.872	469.966	442.782	408.477	282.745	423.332	270.603	268.426	321.658	329.207
ENSMUSG00000002345	0.246676	0.0865673	0.307523	80.3008	83.3899	69.0726	65.1785	74.3367	75.4049	74.6139	57.0749	58.4113	65.8918	78.9959	50.3299	65.4775	62.6969
ENSMUSG00000002346	-0.210948	0.278433	0.578185	52.6704	46.9068	47.31	88.334	61.798	61.3761	59.7326	53.7175	52.4855	83.0417	81.5171	69.9027	73.6622	69.0544
ENSMUSG00000002365	-0.111971	0.421063	0.703829	304.798	365.7	377.534	417.657	441.542	477.857	397.515	414.073	463.058	417.916	432.797	412.892	436.244	429.496
ENSMUSG00000002372	0.0753778	0.500944	0.761038	987.787	791.336	967.016	919.36	955.63	1039.89	943.502	893.054	654.376	840.346	952.153	984.229	1048.46	895.436
ENSMUSG00000002379	0.134562	0.522022	0.773898	162.329	137.246	223.303	109.774	100.31	135.027	144.665	162.272	150.684	174.207	86.5594	113.708	103.945	131.896
ENSMUSG00000002384	-0.134194	0.718162	0.88278	21.5862	12.161	10.4082	14.5794	6.26936	7.89122	12.1492	12.3103	6.77233	13.5394	15.9673	17.7087	13.914	13.3686
ENSMUSG00000002393	-0.0534095	0.795454	0.918961	267.669	226.716	369.964	313.886	377.057	489.255	340.758	452.123	269.2	424.235	292.453	312.232	372.403	353.774
ENSMUSG00000002395	-0.121722	0.586917	0.816063	344.517	259.725	358.61	320.747	293.764	326.17	317.255	466.671	366.552	401.669	257.997	295.455	284.009	345.392
ENSMUSG00000002396	0.120771	0.311042	0.610158	164.919	165.043	199.648	162.089	183.603	163.962	173.21	181.297	134.6	178.72	162.194	173.359	127.681	159.642
ENSMUSG00000002409	0.0201041	0.864086	0.950042	455.038	423.03	458.907	392.786	457.663	457.69	440.853	496.887	484.221	472.074	345.397	430.6	381.406	435.098
ENSMUSG00000002413	-0.426894	0.00199169	0.0276784	2394.35	2810.94	2158.28	1957.07	2010.67	1762.37	2182.28	2246.06	3251.56	2459.66	3262.36	3363.72	3016.87	2933.37
ENSMUSG00000002416	0.235808	0.0362564	0.185439	183.915	175.466	170.316	165.519	136.135	175.36	167.785	154.438	151.531	133.589	140.344	135.145	140.777	142.637
ENSMUSG00000002428	-0.294663	0.0121442	0.0927536	575.058	615.869	618.815	737.546	720.977	819.81	681.346	773.309	794.902	720.296	954.674	906.87	863.484	835.589
ENSMUSG00000002455	-0.0936976	0.464235	0.736721	1413.47	1331.63	1468.5	1108.03	1088.18	1277.5	1281.22	1438.06	1288.44	1436.98	1352.17	1294.6	1393.03	1367.21
ENSMUSG00000002458	0.0795955	0.451833	0.72671	168.373	173.729	212.895	221.264	187.185	218.324	196.962	179.058	187.086	204.896	181.523	172.427	192.34	186.222
ENSMUSG00000002459	-0.221703	0.679248	NA	5.1807	8.68645	6.6234	8.57612	1.79125	4.38401	5.87365	7.83381	1.69308	7.22101	12.6057	1.86407	9.82162	6.83989
ENSMUSG00000002475	-0.153756	0.803346	NA	2.59035	2.60593	1.8924	7.71851	3.58249	0.876802	3.21108	4.47646	2.53962	2.70788	3.36153	1.86407	6.54775	3.58289
ENSMUSG00000002477	-0.0558407	0.680446	0.863713	303.934	332.691	310.354	372.204	415.569	413.85	358.1	349.164	369.092	299.672	347.078	410.096	457.524	372.104
ENSMUSG00000002486	0.109159	0.422769	0.705161	108.795	104.237	107.867	96.9101	81.5017	83.2962	97.1011	96.2439	87.1937	94.7758	95.8036	74.5628	91.6685	90.0414
ENSMUSG00000002489	0.0704196	0.560003	0.798541	923.891	946.823	981.209	1324.15	1355.08	1382.72	1152.31	1122.47	1126.75	1040.73	1069.81	1092.35	1132.76	1097.48
ENSMUSG00000002496	0.327832	2.51481e-05	0.00106041	1220.92	1280.38	1230.06	1037.71	1124.01	1042.52	1155.93	960.201	953.205	976.642	879.04	877.045	880.672	921.134
ENSMUSG00000002500	-0.144213	0.832127	NA	7.77105	4.34322	4.731	6.8609	1.79125	0	4.24957	1.11912	5.07925	7.22101	5.88267	3.72814	4.91081	4.65683
ENSMUSG00000002504	-0.288019	0.360068	0.654813	49.2166	40.8263	42.579	114.062	158.525	139.411	90.7702	130.936	90.5799	121.855	104.207	130.485	87.5761	110.94
ENSMUSG00000002524	-0.00459069	0.938868	0.978688	1828.79	1776.38	1853.61	1656.91	1776.02	1823.75	1785.91	1614.88	1725.25	1856.7	1725.3	1800.69	2020.8	1790.61
ENSMUSG00000002546	-0.115994	0.144746	0.411115	828.048	816.526	821.301	814.731	813.226	849.621	823.909	756.522	959.131	835.832	895.007	978.637	928.143	892.212
ENSMUSG00000002550	0.0982221	0.432076	0.712184	578.511	604.577	614.084	523.143	584.842	562.03	577.864	564.034	440.201	556.018	495.825	533.124	649.864	539.845
ENSMUSG00000002565	-0.41927	0.853639	NA	0	0	0	2.57284	0	1.7536	0.721073	3.35735	0	0	2.52115	0	0	0.979749
ENSMUSG00000002578	-0.232833	0.486175	0.752136	11.2248	26.0593	17.0316	49.7415	64.4849	68.3905	39.4888	51.4793	52.4855	44.2287	41.1787	41.0096	48.2896	46.4452
ENSMUSG00000002580	0.174422	0.434305	0.713782	56.9877	64.2797	63.3954	33.4469	59.1111	42.9633	53.364	58.194	62.644	41.5208	43.6999	34.4853	43.3788	47.3205
ENSMUSG00000002588	2.16764	0.252217	NA	0	0.868645	0	3.43045	1.79125	2.63041	1.45346	0	0	0	0	0	1.63694	0.272823
ENSMUSG00000002602	0.341923	0.378867	0.671827	47.4897	30.4026	59.6106	40.3078	36.7205	36.8257	41.8928	62.6704	37.2478	35.2024	15.9673	26.097	22.0986	33.2139
ENSMUSG00000002603	0.179708	0.509051	0.766536	289.256	271.017	309.407	201.539	248.088	310.388	271.616	312.233	223.487	295.159	177.321	201.32	229.99	239.918
ENSMUSG00000002608	0.0101444	0.921178	0.97213	575.058	536.823	600.837	500.845	539.165	572.551	554.213	547.247	497.766	654.404	531.962	478.134	591.753	550.211
ENSMUSG00000002617	0.612872	0.00127019	0.0198976	132.971	170.254	115.436	134.645	111.953	98.2018	127.244	67.1469	119.362	77.6259	78.1555	69.9027	85.9392	83.0221
ENSMUSG00000002625	-0.251981	0.0185894	0.122573	694.214	606.314	761.691	602.901	615.293	594.472	645.814	632.3	747.496	663.431	819.373	877.977	870.032	768.435
ENSMUSG00000002635	0.0614569	0.77712	0.911148	556.925	508.157	644.362	439.097	489.906	568.167	534.436	713.995	409.726	601.149	468.093	407.299	473.893	512.359
ENSMUSG00000002658	0.0998649	0.20722	0.496815	404.958	398.708	394.565	392.786	357.354	405.959	392.388	337.973	406.34	345.706	344.557	345.785	413.327	365.614
ENSMUSG00000002660	-0.0640455	0.638036	0.843509	329.838	338.772	353.879	277.009	267.791	253.396	303.447	252.92	314.067	318.627	279.007	325.28	410.871	316.795
ENSMUSG00000002661	0.0958717	0.645334	0.846972	73.3932	80.784	123.952	62.6057	65.3805	85.9266	82.007	109.673	81.2679	75.8207	62.1883	67.1065	65.4775	76.9224
ENSMUSG00000002664	0.492615	0.309282	NA	3.4538	3.47458	10.4082	9.43373	5.37374	5.26081	6.23414	8.95292	3.38616	2.70788	4.20191	3.72814	4.09234	4.51156
ENSMUSG00000002668	-2.18041	0.173486	NA	0	0	0	0	0	0.876802	0.146134	0	0	0	1.68076	2.79611	1.63694	1.01897
ENSMUSG00000002679	0.133882	0.488221	0.753422	189.096	211.949	199.648	181.814	186.29	190.266	193.177	109.673	187.086	134.491	186.565	210.64	225.897	175.725
ENSMUSG00000002699	0.959043	0.558161	NA	0.86345	0.868645	1.8924	1.71522	0	0	0.889953	1.11912	0.846541	0.902627	0	0	0	0.478047
ENSMUSG00000002718	0.243	0.0298846	0.164955	1368.57	1485.38	1344.55	1607.16	1534.2	1524.76	1477.44	1083.3	1166.53	1220.35	1377.39	1352.38	1289.09	1248.17
ENSMUSG00000002728	-0.059617	0.776427	0.910532	494.757	572.437	384.157	421.087	420.943	391.054	447.406	327.901	484.221	412.5	534.483	479.998	557.377	466.08
ENSMUSG00000002731	-0.0778816	0.524893	0.775974	524.978	577.649	501.486	638.921	713.812	734.76	615.267	599.846	559.564	626.423	663.061	754.949	692.424	649.378
ENSMUSG00000002732	0.323989	0.214909	0.507435	54.3973	32.1399	52.9872	84.046	82.3973	84.173	65.0234	41.4073	46.5598	45.1313	63.869	73.6308	40.9234	51.9203
ENSMUSG00000002733	0.132643	0.206024	0.495192	754.655	766.145	760.745	711.818	697.69	766.325	742.896	795.691	636.599	800.63	612.639	580.658	642.498	678.119
ENSMUSG00000002741	0.128226	0.308282	0.607908	1467	1308.18	1377.67	1256.4	1431.21	1462.51	1383.83	1365.32	1022.62	1385.53	1252.17	1198.6	1373.39	1266.27
ENSMUSG00000002748	-0.00150184	0.985793	0.995581	2836.43	2954.26	3132.87	2963.91	2943.91	3094.23	2987.6	2709.38	2795.28	2831.54	3045.54	3055.21	3503.86	2990.14
ENSMUSG00000002763	-0.160868	0.478911	0.746667	878.129	727.924	925.383	636.348	750.532	837.346	792.61	1178.43	766.966	1184.25	696.677	726.988	764.45	886.292
ENSMUSG00000002767	0.360131	0.0501507	0.22362	383.372	323.136	501.486	246.992	233.758	298.113	331.143	326.782	259.042	304.185	189.926	206.912	261.91	258.126
ENSMUSG00000002768	0.138647	0.489366	0.75393	196.003	209.343	249.797	111.49	136.135	115.738	169.751	115.269	185.392	145.323	142.025	145.398	189.885	153.882
ENSMUSG00000002769	0.341663	0.410745	0.695586	10.3614	10.4237	16.0854	25.7284	8.95623	14.9056	14.4101	10.072	9.31195	16.2473	11.7653	9.32035	11.4586	11.3626
ENSMUSG00000002771	0.0940176	0.612961	0.830517	80.3008	67.7543	88.9428	59.1752	91.3535	92.0642	79.9318	100.72	68.5698	75.8207	68.0709	67.1065	70.3883	75.1128
ENSMUSG00000002778	-0.0484064	0.752076	0.899333	579.375	625.424	528.926	839.602	818.599	725.992	686.32	500.244	762.733	564.142	842.063	828.579	758.72	709.414
ENSMUSG00000002781	0.434251	0.00508465	0.0524043	271.987	277.098	287.645	279.581	296.451	278.823	281.931	176.82	148.991	164.278	248.753	265.63	246.359	208.472
ENSMUSG00000002791	-0.499868	0.103748	0.341541	21.5862	17.3729	27.4398	19.7251	14.33	20.1664	20.1034	38.0499	21.1635	29.7867	32.7749	28.8931	20.4617	28.5216
ENSMUSG00000002797	0.170254	0.279906	0.579861	56.9877	50.3814	44.4714	68.609	52.8418	47.3473	53.4397	43.6455	49.0994	45.1313	43.6999	45.6697	57.2928	47.4231
ENSMUSG00000002799	-0.442409	0.0665621	0.26516	442.95	398.708	459.853	1086.59	1100.72	1127.57	769.399	1126.95	906.645	1047.95	1093.34	1049.47	1049.28	1045.6
ENSMUSG00000002803	0.158301	0.350102	0.646131	97.5698	84.2586	123.006	81.4731	87.7711	86.8034	93.4803	97.363	82.961	70.4049	78.9959	93.2035	80.2099	83.8564
ENSMUSG00000002804	-0.295721	0.159464	0.432664	133.835	96.4196	89.889	122.638	138.822	115.738	116.224	146.604	150.684	193.162	113.452	133.281	119.496	142.78
ENSMUSG00000002808	-0.25544	0.0568196	0.240926	465.4	401.314	492.97	362.77	334.963	374.394	405.302	579.702	418.191	570.46	455.487	429.668	450.976	484.081
ENSMUSG00000002812	0.200657	0.0553362	0.237315	1458.37	1501.89	1483.64	1698.07	1758.11	1852.68	1625.46	1602.57	1594.04	1675.28	1179.06	1207.92	1230.16	1414.84
ENSMUSG00000002814	0.128625	0.1857	0.469629	434.315	434.322	521.356	533.435	504.236	480.487	484.692	383.856	380.943	427.845	474.816	453.901	535.278	442.773
ENSMUSG00000002820	-0.0208427	0.796378	0.919672	403.231	366.568	385.103	337.899	390.492	354.228	372.92	396.167	376.711	422.429	334.472	381.202	360.945	378.654
ENSMUSG00000002825	0.111712	0.397657	0.686771	198.593	203.263	221.411	188.675	166.586	196.404	195.822	211.513	168.462	205.799	163.034	164.97	175.152	181.488
ENSMUSG00000002831	0.414008	0.000485691	0.0100141	113.112	109.449	112.598	135.503	98.5185	97.325	111.084	92.8866	75.3422	79.4312	80.6767	85.7473	87.5761	83.61
ENSMUSG00000002833	-0.0153175	0.891662	0.959568	667.447	569.831	681.264	571.17	571.407	692.673	625.632	686.018	633.213	686.899	548.77	538.716	700.609	632.371
ENSMUSG00000002835	-0.198568	0.350189	0.646131	202.047	214.555	241.281	345.618	277.643	338.445	269.932	200.322	210.789	213.923	376.491	363.494	491.9	309.486
ENSMUSG00000002844	0.046187	0.618113	0.83368	695.077	759.196	827.925	707.53	770.236	896.091	776.009	730.782	788.13	875.548	687.433	699.027	727.618	751.423
ENSMUSG00000002845	-0.133584	0.181537	0.463287	535.339	546.378	535.549	527.431	489.01	458.567	515.379	518.15	496.073	467.561	646.254	657.085	605.667	565.132
ENSMUSG00000002846	0.266482	0.0845471	0.303735	625.138	608.051	583.805	415.084	428.108	428.756	514.824	513.674	490.147	546.089	355.482	310.368	353.578	428.223
ENSMUSG00000002847	0.93567	0.236859	NA	4.31725	3.47458	4.731	6.8609	0	1.7536	3.52289	3.35735	0.846541	1.80525	2.52115	2.79611	0	1.88773
ENSMUSG00000002870	0.282016	0.2234	0.517151	1246.82	1216.97	1144.9	1293.28	1324.63	1214.37	1240.16	623.347	644.218	831.319	1170.65	1179.02	1669.68	1019.71
ENSMUSG00000002871	0.0142795	0.919082	0.971082	383.372	405.657	428.629	445.958	505.131	565.537	455.714	464.433	446.974	450.411	452.126	470.678	423.148	451.295
ENSMUSG00000002881	-0.148501	0.344278	0.640587	641.543	667.119	633.954	812.158	914.431	978.511	774.619	703.923	844.001	744.667	855.509	1025.24	977.251	858.432
ENSMUSG00000002885	0.527679	0.00596603	0.0582381	56.9877	68.623	49.2024	90.0492	58.2155	73.6513	66.1215	42.5264	56.7182	32.4946	40.3383	53.126	49.9266	45.855
ENSMUSG00000002897	-0.102567	0.483602	0.750306	126.064	133.771	129.629	165.519	161.212	180.621	149.469	172.344	108.357	144.42	180.682	201.32	157.146	160.712
ENSMUSG00000002900	0.619996	0.281794	0.581894	2.59035	6.08051	3.7848	24.8707	8.06061	11.3984	9.46424	2.23823	10.1585	10.8315	5.04229	1.86407	6.54775	6.11373
ENSMUSG00000002908	0.542267	0.00243336	0.0322858	172.69	162.437	160.854	116.635	163.003	156.071	155.282	143.247	98.1988	157.96	87.3997	84.8152	70.3883	107.001
ENSMUSG00000002910	-0.275823	0.0922405	0.318487	83.7546	78.178	113.544	146.652	140.613	170.976	122.286	153.319	131.214	129.076	156.311	154.718	163.694	148.055
ENSMUSG00000002948	0.135683	0.0671761	0.266525	537.929	573.306	518.517	618.338	574.99	544.494	561.262	494.649	582.42	514.497	485.741	511.687	476.349	510.891
ENSMUSG00000002949	-0.022311	0.842584	0.940511	1475.64	1293.41	1451.47	1111.46	1184.91	1271.36	1298.04	1353.01	1148.76	1286.24	1277.38	1412.03	1432.32	1318.29
ENSMUSG00000002957	-0.0852037	0.455355	0.728648	4046.99	3914.11	4345.9	3311.24	3432.92	3637.85	3781.5	4524.58	4140.43	4375.03	3509.44	3826.01	3695.39	4011.81
ENSMUSG00000002963	0.146733	0.47401	0.743296	367.83	327.479	405.92	250.423	283.017	323.54	326.368	354.76	281.898	380.909	214.297	255.378	282.372	294.935
ENSMUSG00000002968	0.080663	0.28867	0.588821	596.644	548.984	615.976	579.746	580.364	546.247	577.993	532.699	567.182	610.176	494.985	520.076	553.285	546.4
ENSMUSG00000002980	0.235147	0.302503	0.601744	50.9435	33.8772	63.3954	89.1916	74.3367	56.9921	61.4561	59.3131	53.3321	75.8207	42.0191	39.1455	44.1973	52.3046
ENSMUSG00000002981	-0.163	0.0798477	0.293584	1258.05	1286.46	1204.51	1224.67	1319.25	1295.91	1264.81	1451.49	1208.86	1455.03	1445.46	1528.54	1408.58	1416.33
ENSMUSG00000002983	0.166049	0.355756	0.650545	229.678	198.051	263.99	154.37	160.317	170.976	196.23	180.178	171.848	158.862	158.832	184.543	194.795	174.843
ENSMUSG00000002984	0.233467	0.0230839	0.140566	776.241	642.797	767.368	664.649	656.492	652.34	693.315	579.702	506.232	592.123	595.831	597.435	666.233	589.593
ENSMUSG00000002985	0.118945	0.552603	0.793194	71.6663	69.4916	82.3194	99.483	88.6667	96.4482	84.6792	85.0528	59.2579	81.2364	85.719	71.7667	85.1207	78.0256
ENSMUSG00000002996	-0.0706313	0.579279	0.811298	929.072	939.005	825.086	877.337	896.519	764.571	871.932	772.189	795.749	738.349	1163.09	1095.14	928.143	915.443
ENSMUSG00000002997	0.0626494	0.669651	0.858278	568.15	669.725	584.751	920.218	854.424	1026.73	770.667	800.167	882.942	814.169	594.15	699.027	638.405	738.144
ENSMUSG00000003031	-0.115776	0.205777	0.494856	1302.08	1396.78	1293.46	1429.64	1442.85	1553.69	1403.08	1380.99	1520.39	1477.6	1589.16	1750.36	1402.85	1520.23
ENSMUSG00000003032	-0.331693	0.125158	0.380263	166.646	163.305	138.145	176.668	154.047	188.512	164.554	246.205	264.121	199.481	173.119	163.106	197.251	207.214
ENSMUSG00000003033	-0.120055	0.200794	0.488533	963.61	1100.57	1014.33	865.33	952.047	937.301	972.198	902.007	1008.23	1038.02	1126.11	1102.6	1158.95	1055.99
ENSMUSG00000003037	0.0669403	0.435162	0.714119	573.331	589.81	580.02	523.143	608.128	555.892	571.721	590.893	613.742	567.752	507.591	475.338	520.546	545.977
ENSMUSG00000003038	0.117131	0.26146	0.559154	394.597	383.072	537.441	420.23	371.684	455.937	427.16	379.38	336.923	397.156	415.149	391.455	441.154	393.536
ENSMUSG00000003039	0.404145	1.03817e-05	0.00052182	460.219	403.051	506.217	450.246	405.717	435.77	443.537	339.092	340.309	385.422	296.655	339.261	311.018	335.293
ENSMUSG00000003051	0.460743	0.26396	0.561451	43.1725	32.1399	39.7404	37.7349	10.7475	22.7968	31.0553	47.0028	28.7824	29.7867	7.56344	10.2524	13.0955	22.7472
ENSMUSG00000003062	-0.127413	0.52946	0.779233	550.018	492.522	528.926	364.485	362.727	381.409	446.681	576.344	396.181	546.089	474.816	485.59	449.339	488.06
ENSMUSG00000003068	-0.0589633	0.740828	0.894564	1486	1379.41	1688.97	1323.3	1550.32	1613.32	1506.88	1712.25	1269.81	1518.22	1709.34	1638.52	1570.64	1569.8
ENSMUSG00000003070	0.569455	0.00888076	0.0754456	45.7628	47.7755	82.3194	102.913	111.953	101.709	82.0722	50.3602	60.1044	64.0865	49.5825	46.6018	60.5667	55.217
ENSMUSG00000003072	-0.0796331	0.64982	0.848717	4250.76	3908.03	4459.44	2899.59	3480.39	3690.46	3781.45	5060.64	3442.04	4831.76	3295.14	3680.61	3667.56	3996.29
ENSMUSG00000003099	-0.0932169	0.415299	0.698558	917.847	928.581	1068.26	790.718	926.074	976.757	934.706	996.012	987.067	1159.88	934.505	835.104	1068.92	996.914
ENSMUSG00000003119	0.189517	0.135115	0.396596	2033.42	2180.3	1954.85	1742.67	1619.29	1576.49	1851.17	1327.27	1745.57	1451.42	1642.95	1733.59	1836.64	1622.91
ENSMUSG00000003123	0.016328	0.907453	0.966537	124.337	158.093	121.114	151.797	194.35	174.484	154.029	133.175	152.377	148.933	172.278	179.883	126.863	152.252
ENSMUSG00000003131	-0.218725	0.185898	0.469668	2524.73	2525.15	2303.05	1429.64	1484.94	1363.43	1938.49	1889.07	2099.42	2033.62	2536.27	2517.43	2457.86	2255.61
ENSMUSG00000003134	0.244948	0.390398	0.680148	136.425	159.831	127.737	249.565	152.256	154.317	163.355	79.4572	129.521	117.341	173.959	149.126	176.789	137.699
ENSMUSG00000003135	-0.00789683	0.956015	0.985139	784.876	796.547	904.567	644.924	655.596	768.955	759.244	973.63	651.837	883.672	658.86	687.842	726.8	763.773
ENSMUSG00000003153	-0.33608	0.33657	0.633007	3882.07	3912.38	3961.74	7290.56	8367.81	7259.04	5778.93	5837.3	4749.94	3976.07	10794.7	12827.6	5583.59	7294.87
ENSMUSG00000003154	-0.12806	0.535157	0.781885	258.172	279.704	281.021	331.896	394.074	358.612	317.246	483.458	412.265	432.358	232.786	266.562	254.544	346.996
ENSMUSG00000003161	0.386693	0.0242525	0.144864	295.3	336.166	272.506	170.665	196.141	181.498	242.046	177.939	221.794	198.578	208.415	169.63	134.229	185.097
ENSMUSG00000003166	0.141717	0.174537	0.4536	917.847	935.531	850.634	1046.29	1093.56	963.605	967.91	835.979	904.952	926.095	847.105	886.366	863.484	877.33
ENSMUSG00000003184	0.324533	0.00475936	0.0501716	379.918	361.356	446.606	331.896	344.815	380.532	374.187	316.71	278.512	337.582	260.518	273.086	326.569	298.83
ENSMUSG00000003190	0.737463	0.0110068	0.0868203	37.1283	36.4831	73.8036	40.3078	33.1381	16.6592	39.5867	17.9058	24.5497	20.7604	30.2538	16.7766	31.1018	23.558
ENSMUSG00000003198	0.203058	0.279881	0.579861	110.522	102.5	126.791	103.771	94.936	106.093	107.435	125.341	110.05	117.341	77.3152	64.3104	67.1144	93.5788
ENSMUSG00000003199	-0.089003	0.598844	0.822074	695.941	717.501	844.956	831.884	899.206	983.771	828.876	1017.28	904.952	1004.62	736.175	782.91	844.659	881.766
ENSMUSG00000003200	0.110284	0.133762	0.394578	733.069	697.522	734.251	711.818	817.704	743.528	739.649	606.56	598.505	710.367	714.325	706.483	770.997	684.54
ENSMUSG00000003206	-1.32652	0.241632	NA	0	0	0.9462	0.857612	1.79125	0	0.599176	0	0	1.80525	0.840382	3.72814	2.45541	1.47153
ENSMUSG00000003208	-0.0436203	0.738976	0.893268	88.9353	73.8348	87.9966	85.7612	86.8754	80.6658	84.0115	86.1719	77.8818	84.8469	74.794	83.8832	111.312	86.4816
ENSMUSG00000003226	0.0200623	0.779559	0.912342	9673.23	9760.96	8995.52	8486.07	8285.41	8835.53	9006.12	8799.6	8823.5	8251.81	9266.05	8955	9193.86	8881.64
ENSMUSG00000003227	2.96034	0.267963	NA	0	0	0	6.00328	0	1.7536	1.29281	0	0	0	0	0	0	0
ENSMUSG00000003228	0.0739323	0.676214	0.861571	592.327	599.365	620.707	656.073	782.775	788.245	673.249	729.663	848.234	857.496	499.187	425.94	477.986	639.751
ENSMUSG00000003233	0.106701	0.503489	0.762395	902.305	975.488	879.02	584.034	655.596	626.036	770.413	740.854	758.501	749.18	640.371	688.774	715.341	715.504
ENSMUSG00000003234	0.135172	0.366341	0.660094	638.09	600.234	675.587	475.975	492.593	482.241	560.786	639.015	519.776	611.981	414.308	442.717	437.881	510.946
ENSMUSG00000003235	-0.0390656	0.646678	0.84719	1366.84	1374.2	1379.56	1122.61	1253.87	1135.46	1272.09	1373.15	1255.42	1451.42	1223.6	1355.18	1185.14	1307.32
ENSMUSG00000003269	0.0164258	0.856383	0.946657	790.057	753.984	815.624	772.708	856.216	942.562	821.858	833.741	793.209	869.23	743.738	827.647	808.647	812.702
ENSMUSG00000003271	-0.128517	0.777947	0.911554	5.1807	7.8178	4.731	7.71851	7.16498	8.76802	6.89684	5.59558	6.77233	12.6368	9.2442	0	10.6401	7.4815
ENSMUSG00000003273	-0.289574	0.206786	0.496506	45.7628	64.2797	44.4714	42.8806	64.4849	68.3905	55.045	77.2189	65.1837	83.9443	49.5825	68.0386	60.5667	67.4224
ENSMUSG00000003279	-0.724701	0.0191908	0.124757	27.6304	40.8263	30.2784	47.1687	27.7643	27.1809	33.4748	27.9779	55.0252	36.1051	68.0709	65.2425	78.573	55.1658
ENSMUSG00000003282	-0.110269	0.602827	0.824817	132.108	165.043	135.307	98.6254	95.8317	88.557	119.245	91.7674	119.362	84.8469	163.875	154.718	156.327	128.483
ENSMUSG00000003283	1.42486	0.055818	NA	1.7269	1.73729	1.8924	26.586	10.7475	8.76802	8.57634	11.1912	0.846541	1.80525	2.52115	1.86407	1.63694	3.31085
ENSMUSG00000003299	0.0214946	0.846885	0.942836	235.722	207.606	240.335	205.827	214.95	241.12	224.26	239.491	195.551	213.02	219.34	210.64	247.996	221.006
ENSMUSG00000003308	-0.0443426	0.785142	0.914215	651.905	582.861	653.824	589.179	630.519	688.289	632.763	794.572	579.034	841.248	572.3	558.289	571.291	652.789
ENSMUSG00000003309	-1.79329	0.628544	NA	0	0	0	0	0	0	0	0	0	0	3.36153	0	0	0.560255
ENSMUSG00000003316	0.1039	0.37903	0.671923	4002.95	4230.3	3787.64	4270.05	4602.61	4424.34	4219.65	4527.94	4687.3	4534.8	3277.49	3376.76	3156.83	3926.85
ENSMUSG00000003341	-0.0725217	0.663441	0.855961	142.469	118.136	168.424	185.244	183.603	163.962	160.306	205.917	197.244	188.649	141.184	138.873	140.777	168.774
ENSMUSG00000003344	-0.00700309	0.939146	0.978787	1196.74	1147.48	1226.27	1124.33	1314.77	1301.17	1218.46	1245.58	1081.03	1286.24	1153	1307.65	1273.54	1224.51
ENSMUSG00000003345	0.115847	0.412567	0.6973	1606.02	1331.63	1878.21	1513.68	1621.08	1663.29	1602.32	1889.07	1567.79	1769.15	1118.55	1310.44	1219.52	1479.09
ENSMUSG00000003346	-0.108194	0.577882	0.81028	459.355	354.407	539.334	487.124	546.33	693.55	513.35	710.638	523.162	639.06	449.604	471.61	527.094	553.528
ENSMUSG00000003348	-0.0944487	0.367648	0.66135	350.561	363.094	375.641	274.436	338.546	327.047	338.221	392.809	347.082	291.548	429.435	326.212	378.951	361.006
ENSMUSG00000003352	0.102448	0.432046	0.712184	887.627	900.785	883.751	1110.61	1267.31	1136.33	1031.07	916.555	937.121	908.945	914.336	1052.27	1032.91	960.355
ENSMUSG00000003354	1.42587	0.00566947	0.0563323	12.9517	13.8983	7.5696	5.14567	4.47812	8.76802	8.80191	1.11912	3.38616	5.41576	3.36153	3.72814	2.45541	3.24435
ENSMUSG00000003355	0.133834	0.47484	0.743586	195.14	220.636	266.828	150.94	155.838	168.346	192.955	221.585	168.462	203.091	152.95	152.854	157.146	176.014
ENSMUSG00000003360	-0.263732	0.0703945	0.27446	1302.08	1245.64	1448.63	1560	1724.07	1834.27	1519.12	2129.68	1650.76	1976.75	1692.53	1738.25	1756.43	1824.07
ENSMUSG00000003363	0.14744	0.338554	0.63474	825.458	795.679	833.602	464.826	537.374	526.958	663.983	639.015	716.174	660.723	479.858	540.581	560.651	599.5
ENSMUSG00000003378	-0.014526	0.938015	0.978688	1154.43	1170.06	1348.33	1377.32	1604.96	1678.2	1388.89	1839.83	1401.03	1603.07	1142.92	1262.91	1169.59	1403.22
ENSMUSG00000003379	1.16967	0.0254437	0.149432	5.1807	5.21187	2.8386	14.5794	15.2256	13.152	9.3647	8.95292	4.23271	1.80525	1.68076	7.45628	1.63694	4.29414
ENSMUSG00000003380	-0.251523	0.259406	0.556634	1867.64	1779.85	2233.98	1788.98	1918.42	2147.29	1956.03	3121.21	1900.48	2966.03	2010.19	2030.91	1943.86	2328.78
ENSMUSG00000003382	0.0556107	0.546658	0.788952	829.775	834.768	783.453	704.957	677.091	733.883	760.655	632.3	645.064	647.183	810.128	793.162	860.21	731.341
ENSMUSG00000003402	-0.317312	0.0213433	0.133624	1516.22	1436.74	1628.41	1232.39	1394.49	1418.67	1437.82	2054.7	1639.75	2029.11	1542.1	1737.31	1747.43	1791.73
ENSMUSG00000003410	0.0127321	0.928186	0.974895	1085.36	1239.56	1205.46	1432.21	1564.65	1434.45	1326.95	968.035	1301.98	1094.89	1494.2	1512.69	1517.44	1314.87
ENSMUSG00000003411	1.10377	0.0128397	0.0961234	15.5421	14.767	7.5696	23.1555	8.06061	19.2896	14.7307	5.59558	10.1585	11.7341	5.88267	2.79611	4.91081	6.8463
ENSMUSG00000003418	1.30323	0.724929	NA	0	0	0	3.43045	0	0	0.571741	0	0	0	0.840382	0	0	0.140064
ENSMUSG00000003420	-0.291606	0.122934	0.375656	214.999	180.678	234.658	189.532	212.263	204.295	206.071	353.64	244.65	337.582	183.203	203.184	193.159	252.57
ENSMUSG00000003421	0.0821049	0.616735	0.832698	360.922	325.742	379.426	293.303	240.027	313.895	318.886	345.807	237.031	315.919	262.199	323.416	324.114	301.414
ENSMUSG00000003423	-0.295347	0.0647585	0.260856	287.529	287.521	348.202	240.131	275.852	301.62	290.142	372.665	336.077	322.238	325.228	374.678	405.142	356.005
ENSMUSG00000003429	-0.0447219	0.857593	0.946825	3417.53	4280.68	3301.29	3756.34	4059.86	3883.35	3783.18	2738.47	4204.77	2891.11	4200.23	4609.85	4768.4	3902.14
ENSMUSG00000003435	0.137771	0.169036	0.446882	1843.47	1828.5	1919.84	1356.74	1414.19	1515.99	1646.45	1514.16	1586.42	1548.01	1379.91	1390.6	1559.18	1496.38
ENSMUSG00000003436	0.729499	0.0544422	0.235253	6.9076	10.4237	8.5158	10.2913	11.6431	18.4128	11.0324	8.95292	5.92579	2.70788	5.04229	12.1165	5.72928	6.74577
ENSMUSG00000003437	0.134576	0.205519	0.494815	341.926	328.348	394.565	346.475	348.397	368.257	354.661	301.042	337.77	324.946	314.303	280.543	377.314	322.653
ENSMUSG00000003438	0.0497043	0.670592	0.858412	1293.45	1238.69	1356.85	1015.41	1132.96	1093.37	1188.46	1049.73	914.264	1142.73	1168.13	1293.67	1319.37	1147.98
ENSMUSG00000003444	0.145621	0.379485	0.672298	63.0318	63.4111	93.6738	60.0328	46.5724	71.0209	66.2905	47.0028	62.644	63.1839	52.1037	61.5143	71.2068	59.6093
ENSMUSG00000003452	-0.0438426	0.846124	0.942568	718.39	744.429	714.381	692.093	638.579	627.79	689.277	808.001	1040.4	857.496	533.643	465.086	559.014	710.606
ENSMUSG00000003458	0.0310565	0.759946	0.903356	1171.7	1197.86	1194.1	938.227	988.768	931.163	1070.3	1129.19	1060.72	1161.68	984.087	1039.22	911.774	1047.78
ENSMUSG00000003464	0.165431	0.0332777	0.175953	929.072	819.132	905.513	780.427	813.226	777.723	837.516	768.832	680.619	802.435	726.09	729.784	773.453	746.869
ENSMUSG00000003469	0.175593	0.691557	0.869164	12.9517	6.94916	11.3544	19.7251	26.8687	28.0577	17.6511	24.6205	22.8566	15.3447	5.88267	15.8446	9.82162	15.7284
ENSMUSG00000003476	-0.0698756	0.977245	NA	0	0.868645	0	2.57284	0	0	0.57358	1.11912	0	0	2.52115	0	0	0.60671
ENSMUSG00000003477	0.928821	0.771099	NA	0	0	0	0.857612	0	0.876802	0.289069	0	0	0	0	0	0	0
ENSMUSG00000003484	0.331192	0.585953	NA	1.7269	6.08051	1.8924	8.57612	17.0168	9.64482	7.4896	7.83381	3.38616	7.22101	2.52115	9.32035	5.72928	6.00196
ENSMUSG00000003500	-0.504123	9.16828e-06	0.000479686	610.459	650.615	560.15	668.937	783.67	634.804	651.439	928.866	987.913	966.713	868.115	914.327	878.217	924.025
ENSMUSG00000003518	-0.195527	0.204823	0.494432	1004.19	998.942	1087.18	842.175	928.761	942.562	967.303	1460.45	1248.65	1293.46	852.147	945.084	848.752	1108.09
ENSMUSG00000003526	0.712594	0.0499432	0.22333	13.8152	12.161	16.0854	69.4666	30.4512	21.92	27.3166	12.3103	16.9308	20.7604	18.4884	15.8446	15.5509	16.6476
ENSMUSG00000003527	0.119324	0.321305	0.61943	380.781	363.094	386.996	322.462	332.276	357.735	357.224	316.71	335.23	330.361	331.951	323.416	334.754	328.737
ENSMUSG00000003528	-0.360501	0.114888	0.360922	957.566	948.56	1123.14	1039.43	1200.13	1201.22	1078.34	2083.79	1629.59	1739.36	906.772	1103.53	845.478	1384.75
ENSMUSG00000003531	0.026311	0.895396	0.960899	210.682	196.314	240.335	186.959	216.741	217.447	211.413	285.374	187.086	234.683	172.278	190.135	177.608	207.861
ENSMUSG00000003534	0.0647622	0.6256	0.836976	1854.69	1807.65	1842.25	1780.4	1951.56	1844.79	1846.89	2183.39	1812.44	2123.88	1553.87	1583.53	1340.65	1766.29
ENSMUSG00000003541	0.00305612	0.98973	0.996471	319.476	273.623	377.534	203.254	249.879	238.49	277.043	258.516	254.809	233.78	313.463	380.27	217.713	276.425
ENSMUSG00000003545	-0.64936	0.0248528	0.147023	30.2207	20.8475	40.6866	58.3176	46.5724	43.8401	40.0808	42.5264	55.8717	50.5471	78.9959	92.2715	56.4743	62.7812
ENSMUSG00000003546	-0.0746634	0.652245	0.849945	341.063	338.772	399.296	322.462	307.199	373.518	347.051	378.261	322.532	401.669	336.153	374.678	379.769	365.51
ENSMUSG00000003549	0.255702	0.0492868	0.221743	171.827	151.144	162.746	120.066	128.97	126.259	143.502	92.8866	110.05	124.563	115.973	129.553	145.687	119.785
ENSMUSG00000003555	1.67863	0.0209135	NA	6.9076	4.34322	2.8386	6.00328	1.79125	6.13761	4.67026	0	0.846541	0.902627	3.36153	0	3.27387	1.39743
ENSMUSG00000003559	0.157467	0.32934	0.626874	720.981	745.297	749.39	536.865	549.017	575.182	646.122	696.09	566.336	805.143	452.126	464.154	493.536	579.564
ENSMUSG00000003573	0.676749	5.35731e-08	6.9679e-06	220.18	206.738	221.411	204.112	187.185	190.266	204.982	135.413	111.743	148.933	121.015	111.844	140.777	128.288
ENSMUSG00000003575	-0.0322806	0.626694	0.837621	565.56	539.429	544.065	504.276	534.687	515.559	533.929	514.793	524.855	562.337	567.258	564.813	540.189	545.708
ENSMUSG00000003581	-0.110564	0.616327	0.832452	162.329	116.398	158.015	187.817	210.471	247.258	180.381	210.394	163.382	213.923	200.011	171.495	209.528	194.789
ENSMUSG00000003585	0.106547	0.683787	0.865617	18.1324	19.9788	20.8164	33.4469	24.1818	35.9489	25.4175	27.9779	25.3962	28.8841	15.9673	28.8931	15.5509	23.7782
ENSMUSG00000003604	0.321824	0.153064	0.423322	86.345	81.6526	104.082	74.6122	72.5455	78.0353	82.8788	92.8866	79.5749	64.0865	52.1037	51.2619	58.9297	66.4739
ENSMUSG00000003617	-0.0120523	0.957325	0.985578	30.2207	22.5848	40.6866	22.2979	32.2424	21.92	28.3254	26.8588	33.0151	24.3709	30.2538	31.6892	24.5541	28.457
ENSMUSG00000003623	-0.292618	0.00160383	0.0238687	409.275	401.314	344.417	405.65	391.387	401.575	392.27	468.909	532.474	529.842	471.454	436.193	444.428	480.55
ENSMUSG00000003644	0.155551	0.0279956	0.158653	1037	952.035	1028.52	998.26	1084.6	1012.71	1018.85	888.577	987.913	966.713	905.932	891.958	846.296	914.565
ENSMUSG00000003660	0.0109771	0.899111	0.962214	4243.86	4144.31	4256.01	4016.2	4265.85	4237.58	4193.97	3651.67	3488.6	3871.37	4658.24	4345.15	4954.19	4161.54
ENSMUSG00000003662	0.183006	0.252327	0.548614	551.745	553.327	643.416	468.256	451.394	489.255	526.232	498.006	402.107	560.531	416.83	420.348	483.715	463.589
ENSMUSG00000003665	-0.389904	0.0529465	0.231558	75.1201	74.7035	77.5884	144.936	116.431	96.4482	97.5379	85.0528	124.442	97.4837	154.63	157.514	146.506	127.605
ENSMUSG00000003680	0.33844	0.091182	0.316295	346.243	344.852	379.426	252.138	223.01	263.041	301.452	306.638	187.932	288.841	203.372	233.941	211.165	238.648
ENSMUSG00000003721	-0.369704	3.30954e-05	0.00130607	505.118	555.933	518.517	478.547	487.219	461.198	501.089	689.375	697.55	718.491	600.873	649.629	531.186	647.851
ENSMUSG00000003731	-0.0450776	0.606019	0.826691	1423.83	1523.6	1248.04	1179.22	1211.78	1181.93	1294.73	1179.55	1340.07	1261.87	1464.79	1373.82	1392.21	1335.39
ENSMUSG00000003752	-0.0936828	0.51591	0.771026	185.642	164.174	196.81	169.807	180.02	183.252	179.951	198.083	176.081	219.338	179.001	205.048	175.152	192.117
ENSMUSG00000003762	-0.0630811	0.70929	0.878019	210.682	214.555	214.787	139.791	193.455	217.447	198.453	240.61	198.091	270.788	158.832	175.223	201.343	207.481
ENSMUSG00000003778	-0.261935	0.00353561	0.0412763	952.385	956.378	992.564	1048.86	1069.37	998.677	1003.04	1084.42	1089.5	1038.02	1297.55	1366.36	1338.2	1202.34
ENSMUSG00000003779	0.181049	0.223683	0.517564	265.943	249.301	343.471	475.117	411.987	467.335	368.859	316.71	303.062	311.406	319.345	298.251	402.686	325.243
ENSMUSG00000003808	0.19322	0.0491805	0.221676	909.213	896.442	908.352	860.185	883.98	944.315	900.414	874.029	736.491	888.185	742.898	757.745	728.437	787.964
ENSMUSG00000003809	0.238972	0.0827081	0.299811	97.5698	113.792	133.414	144.936	127.178	136.781	125.612	123.103	82.961	118.244	118.494	109.98	87.5761	106.726
ENSMUSG00000003810	0.0691658	0.63405	0.841693	1907.36	1924.05	1988.91	1829.29	2067.1	2001.74	1953.07	2253.9	1861.54	2127.49	1633.7	1645.04	1650.03	1861.95
ENSMUSG00000003812	0.395939	0.0705252	0.274679	36.2649	34.7458	45.4176	59.1752	31.3468	36.8257	40.6293	26.8588	22.0101	27.0788	42.0191	41.0096	26.191	30.8612
ENSMUSG00000003813	0.160173	0.310403	0.609855	818.551	696.653	906.459	592.61	575.886	660.232	708.398	775.547	670.46	738.349	518.516	555.493	546.737	634.184
ENSMUSG00000003814	-0.748055	2.84876e-18	5.26138e-15	2982.36	2882.16	2994.72	2758.08	3090.8	3404.62	3018.79	4656.64	4999.67	4685.54	4680.93	5084.25	6310.39	5069.57
ENSMUSG00000003824	0.689494	0.212634	0.503866	2.59035	3.47458	12.3006	22.2979	8.95623	6.13761	9.29288	2.23823	3.38616	11.7341	6.72306	2.79611	7.36622	5.70732
ENSMUSG00000003847	-0.225582	0.159408	0.432637	6186.62	6814.52	5653.54	4737.45	4825.62	4452.4	5445.02	5062.88	7063.54	5027.63	7380.24	7472.13	6191.71	6366.35
ENSMUSG00000003848	0.0490268	0.631031	0.840516	1010.24	1026.74	1180.86	1145.77	1143.71	1212.62	1119.99	999.37	935.428	1100.3	1110.14	1159.45	1189.23	1082.32
ENSMUSG00000003849	0.512823	0.0483463	0.219711	44.8994	52.9873	41.6328	51.4567	38.5118	29.8113	43.2165	15.6676	22.8566	21.663	46.221	27.9611	45.8342	30.0339
ENSMUSG00000003863	-0.104398	0.455215	0.728648	540.52	542.034	598.944	491.412	545.434	531.342	541.614	717.353	568.876	732.933	458.849	499.571	518.091	582.612
ENSMUSG00000003865	-0.415637	0.00103205	0.0171721	497.347	545.509	444.714	620.053	706.647	619.899	572.361	778.904	901.566	657.112	753.823	875.181	615.488	763.679
ENSMUSG00000003868	0.0511238	0.612799	0.830456	607.005	612.395	648.147	744.407	732.62	814.549	693.187	597.607	559.564	641.768	687.433	729.784	796.37	668.754
ENSMUSG00000003872	-0.0258016	0.916161	0.97072	34.538	22.5848	34.0632	39.4501	24.1818	20.1664	29.1641	27.9779	19.4704	48.7418	19.3288	33.5533	29.4649	29.7562
ENSMUSG00000003873	0.0940187	0.678878	0.863096	659.676	509.026	765.476	467.398	424.525	513.806	556.651	812.478	473.216	693.217	384.895	378.406	388.773	521.831
ENSMUSG00000003882	-0.0329619	0.99294	NA	0	0	0	0.857612	0	0	0.142935	0	0	0	0	0	0.818468	0.136411
ENSMUSG00000003923	0.0564921	0.690003	0.86835	1082.77	1023.26	1198.84	849.893	801.583	1008.32	994.111	1069.87	802.521	1110.23	937.026	815.531	1000.99	956.028
ENSMUSG00000003929	-0.294493	0.0530503	0.231738	600.961	746.166	611.245	745.265	766.653	759.31	704.933	713.995	857.546	683.289	973.162	962.793	995.258	864.34
ENSMUSG00000003934	0.666595	0.15877	0.431607	19.8593	8.68645	22.7088	22.2979	10.7475	15.7824	16.6804	7.83381	13.5447	18.9552	9.2442	9.32035	4.09234	10.4984
ENSMUSG00000003948	0.240408	0.154784	0.426291	613.913	681.018	549.742	429.664	469.306	512.052	542.616	316.71	410.572	374.59	536.164	589.046	527.094	459.029
ENSMUSG00000003949	-0.38247	0.0964646	0.3266	210.682	299.683	250.743	252.996	234.653	288.468	256.204	344.687	532.474	414.306	231.945	243.261	237.356	334.005
ENSMUSG00000003955	-1.10987	0.0057013	0.0566115	284.075	231.928	326.439	873.049	949.36	1018.84	613.949	2020	1231.72	1390.05	1182.42	1342.13	784.911	1325.2
ENSMUSG00000003970	0.0835705	0.572193	0.806985	15070.7	14094.6	16984.3	10712.4	11433.5	13185.3	13580.1	12694.1	10501.3	12820.9	11593.9	13522.9	15761.2	12815.7
ENSMUSG00000003974	0.745875	0.347965	NA	3.4538	1.73729	2.8386	5.14567	0.895623	0.876802	2.4913	1.11912	2.53962	0.902627	2.52115	0.932035	0.818468	1.47217
ENSMUSG00000003992	-0.226622	0.13763	0.400249	857.406	889.492	775.884	789.003	843.677	833.838	831.55	867.314	1055.64	890.893	1050.48	1010.33	962.519	972.861
ENSMUSG00000004018	0.466263	0.0239315	0.143635	52.6704	66.8857	65.2878	54.8872	45.6768	41.2097	54.4363	43.6455	45.7132	37.9103	26.0518	39.1455	44.1973	39.4439
ENSMUSG00000004031	-0.108234	0.503211	0.762395	441.223	442.14	493.916	619.196	679.778	662.862	556.519	764.356	711.941	734.738	494.145	455.765	440.336	600.213
ENSMUSG00000004032	0.0972722	0.614647	0.83163	358.332	350.064	411.597	356.767	346.606	419.111	373.746	414.073	303.062	391.74	329.43	307.572	351.123	349.5
ENSMUSG00000004035	0.665636	0.104041	0.342037	11.2248	22.5848	9.462	37.7349	52.8418	53.4849	31.2222	17.9058	22.8566	26.1762	14.2865	21.4368	15.5509	19.7021
ENSMUSG00000004038	3.39191	0.120145	NA	0	1.73729	0	12.8642	0	0	2.43358	0	0	0	0.840382	0	0	0.140064
ENSMUSG00000004040	0.0706598	0.311006	0.610158	2043.79	1988.33	2029.6	1700.64	1911.26	1834.27	1917.98	1802.89	1824.3	1855.8	1716.06	1928.38	1830.1	1826.25
ENSMUSG00000004043	0.379677	0.0880758	0.30996	135.562	178.072	167.477	210.115	235.549	208.679	189.242	192.488	141.372	197.675	106.729	122.097	113.767	145.688
ENSMUSG00000004044	0.0653222	0.748934	0.898769	115.702	122.479	139.091	223.837	196.141	255.149	175.4	213.751	173.541	194.967	140.344	161.242	123.589	167.906
ENSMUSG00000004054	0.167789	0.370752	0.664669	574.194	471.674	590.429	398.79	446.916	516.436	499.74	618.871	368.245	560.531	343.716	388.659	391.228	445.208
ENSMUSG00000004056	-0.0146882	0.910932	0.968121	1646.6	1630.45	1692.75	1252.11	1466.13	1272.24	1493.38	1395.54	1075.95	1297.98	1736.23	1748.5	1796.54	1508.46
ENSMUSG00000004069	-0.365052	0.0151489	0.106748	1215.74	1301.23	1003.92	925.363	927.865	851.374	1037.58	978.107	1143.68	1194.18	1460.58	1468.89	1770.35	1335.96
ENSMUSG00000004070	-0.117896	0.511372	0.768411	259.035	332.691	313.192	261.572	298.242	324.417	298.191	434.217	402.954	405.279	210.936	232.077	257.818	323.88
ENSMUSG00000004071	-0.196227	0.00102129	0.0170211	994.694	927.713	873.342	852.466	910.849	892.584	908.608	1038.54	992.146	1073.22	1038.71	1120.31	985.436	1041.39
ENSMUSG00000004085	4.73524	NA	NA	0	0	0	26.586	0	0	4.43099	0	0	0	0	0	0	0
ENSMUSG00000004096	-0.19533	0.171794	0.450793	164.919	107.712	154.231	114.062	129.865	148.179	136.495	161.153	191.318	144.42	130.259	155.65	154.691	156.248
ENSMUSG00000004098	0.176493	0.483845	0.75062	74.2567	50.3814	42.579	71.1818	85.9798	83.2962	67.9458	66.0278	52.4855	86.6522	57.9864	46.6018	51.5635	60.2195
ENSMUSG00000004099	-0.0528063	0.708527	0.877652	1479.95	1467.14	1504.46	1909.9	1927.38	2007	1715.97	1455.97	1557.64	1550.71	1836.23	1968.46	2308.9	1779.65
ENSMUSG00000004100	0.307682	0.00295597	0.0368629	1041.32	965.933	1072.04	873.907	858.902	919.765	955.312	701.685	672.154	816.877	808.448	775.453	854.481	771.516
ENSMUSG00000004105	0.090447	0.401876	0.689598	351.424	376.992	335.901	387.641	405.717	406.836	377.418	393.929	367.399	418.819	329.43	332.737	287.282	354.933
ENSMUSG00000004110	1.40712	0.5713	NA	1.7269	0	0	0	0.895623	0	0.437087	0	0	0	0	0	0	0
ENSMUSG00000004113	-0.100603	0.409294	0.694624	1796.84	1758.14	1812.92	2057.41	2351.91	2261.27	2006.41	2498.98	2576.87	2548.12	1712.7	1896.69	1677.04	2151.73
ENSMUSG00000004127	-0.45868	0.000222515	0.00554605	250.4	243.221	205.325	240.131	208.68	221.831	228.265	238.372	299.676	275.301	364.726	337.397	364.218	313.282
ENSMUSG00000004151	0.0322677	0.847599	0.943315	313.432	343.115	292.376	566.024	538.269	547.124	433.39	398.405	440.201	397.156	463.051	445.513	398.594	423.82
ENSMUSG00000004187	0.0917767	0.565304	0.802505	104.477	108.581	90.8352	113.205	107.475	91.1874	102.627	113.031	71.956	127.27	91.6016	84.8152	90.85	96.5873
ENSMUSG00000004207	-0.2997	0.0825569	0.299498	9494.5	9329.25	11465.1	8792.24	10039.9	10855.7	9996.12	14786.9	11974.3	14871.7	10360.2	10928.1	10904.5	12304.3
ENSMUSG00000004221	0.0836315	0.267545	0.564976	818.551	785.255	696.403	728.97	780.983	743.528	758.948	827.026	707.708	645.378	721.048	694.366	706.338	716.978
ENSMUSG00000004233	0.144055	0.394916	0.684277	275.441	294.471	263.044	185.244	164.795	166.592	224.931	157.795	241.264	202.188	231.945	189.203	197.251	203.275
ENSMUSG00000004263	0.266225	0.200096	0.487479	49.2166	47.7755	64.3416	40.3078	40.303	44.7169	47.7769	51.4793	42.3271	49.6445	30.2538	35.4173	30.2833	39.9009
ENSMUSG00000004264	0.150267	0.120785	0.372355	1688.91	1606.99	1955.79	1460.51	1602.27	1743.96	1676.41	1690.98	1327.38	1686.11	1369.82	1467.02	1523.99	1510.88
ENSMUSG00000004266	1.69752	0.00639644	NA	18.1324	6.94916	9.462	12.0066	8.06061	3.50721	9.68633	0	3.38616	8.12364	0	4.66018	1.63694	2.96782
ENSMUSG00000004267	-1.40852	4.02178e-07	3.67957e-05	2402.98	2433.07	2473.37	2241.8	3015.56	2667.23	2539	8442.6	7049.15	6505.23	6662.55	7801.14	3981.03	6740.28
ENSMUSG00000004268	0.115122	0.465602	0.737873	1085.36	879.937	1141.12	844.748	914.431	1024.98	981.762	1047.49	756.808	951.369	863.072	905.938	915.048	906.621
ENSMUSG00000004270	0.294546	0.0220678	0.136403	490.44	517.712	443.768	550.587	477.367	421.742	483.603	383.856	488.454	389.032	343.716	400.775	360.126	394.327
ENSMUSG00000004285	0.19161	0.156658	0.428767	696.804	657.564	694.511	493.127	505.131	542.74	598.313	599.846	580.727	608.37	439.52	495.843	420.693	524.166
ENSMUSG00000004296	2.60753	0.444108	NA	0	0	0	4.28806	1.79125	0	1.01322	0	0	0	0	0	0	0
ENSMUSG00000004317	-0.0510397	0.788947	0.916246	1252.87	1377.67	1173.29	657.788	675.3	741.774	979.781	1234.38	1197.86	1247.43	784.076	776.385	851.207	1015.22
ENSMUSG00000004319	0.0190223	0.925333	0.973808	5471.68	5550.64	5117.99	2571.12	2652.84	2600.59	3994.14	3144.71	3138.13	3214.25	4784.3	4818.62	4549.87	3941.65
ENSMUSG00000004328	0.0773168	0.871216	0.952213	6.04415	5.21187	9.462	25.7284	29.5556	27.1809	17.1971	22.3823	19.4704	20.7604	11.7653	13.9805	9.82162	16.3634
ENSMUSG00000004341	1.78412	0.630003	NA	0	0	0	3.43045	0	0	0.571741	0	0	0	0	0	0	0
ENSMUSG00000004347	-0.171014	0.338744	0.634798	241.766	265.805	198.702	272.721	290.182	319.156	264.722	204.798	286.131	209.409	414.308	342.057	329.843	297.758
ENSMUSG00000004356	0.577719	0.00186877	0.0265087	2579.99	2519.07	2508.38	1698.93	1782.29	1734.31	2137.16	1216.48	1379.86	1343.11	1537.06	1517.35	1596.83	1431.78
ENSMUSG00000004359	2.78243	0.448031	NA	0	0	0	6.8609	0	0	1.14348	0	0	0	0	0	0	0
ENSMUSG00000004360	0.183361	0.247992	0.544826	724.434	839.111	733.305	673.225	705.751	758.433	739.043	631.181	831.303	653.502	604.235	543.377	640.861	650.743
ENSMUSG00000004364	-0.0816576	0.524988	0.776036	1557.66	1787.67	1495	1433.07	1536.89	1520.37	1555.11	1402.25	1840.38	1410.81	1718.58	1860.34	1640.21	1645.43
ENSMUSG00000004366	-0.513847	0.890282	NA	0	0	0	0	0	0	0	0	0	0.902627	0	0	0	0.150438
ENSMUSG00000004371	-0.6971	0.0212541	0.133472	13.8152	10.4237	8.5158	19.7251	24.1818	20.1664	16.138	29.097	29.6289	22.5657	21.8499	29.8251	24.5541	26.2535
ENSMUSG00000004383	-0.00641529	0.965265	0.988823	1408.29	1282.12	1448.63	1475.95	1704.37	1664.17	1497.25	1932.71	1558.48	1829.62	1222.76	1263.84	1218.7	1504.35
ENSMUSG00000004393	0.24159	0.0191997	0.124771	1142.34	879.937	1093.81	886.771	864.276	928.533	965.945	972.511	700.936	866.522	789.119	760.541	815.195	817.471
ENSMUSG00000004394	-0.148708	0.141931	0.407119	1480.82	1504.49	1548.93	1192.08	1272.68	1398.5	1399.58	1601.45	1457.74	1636.46	1595.05	1534.13	1484.7	1551.59
ENSMUSG00000004415	0.262889	0.393811	0.68306	50.9435	44.3009	31.2246	23.1555	25.0774	27.1809	33.6471	17.9058	27.0893	11.7341	34.4557	43.8057	32.7387	27.9549
ENSMUSG00000004446	0.680038	4.04435e-07	3.67957e-05	477.488	492.522	463.638	310.456	316.155	326.17	397.738	248.444	262.428	252.736	232.786	219.96	272.55	248.15
ENSMUSG00000004451	0.113048	0.279093	0.579029	639.816	677.543	623.546	475.975	466.62	468.212	558.619	555.081	496.073	514.497	470.614	537.784	526.275	516.721
ENSMUSG00000004455	-0.353319	0.00651014	0.0617227	1530.03	1416.76	1633.14	965.671	1058.63	1039.01	1273.87	1710.01	1380.71	1558.84	1679.08	1624.54	1810.45	1627.27
ENSMUSG00000004460	-0.150005	0.429572	0.710713	532.749	509.026	520.41	347.333	411.987	454.183	462.615	486.815	639.985	546.089	392.458	434.328	579.476	513.192
ENSMUSG00000004462	0.317002	0.00717706	0.0654416	394.597	398.708	381.319	281.297	334.963	318.279	351.527	223.823	292.057	288.841	287.411	278.679	319.203	281.669
ENSMUSG00000004473	0.039943	0.838105	0.938789	36.2649	33.0085	35.9556	68.609	47.468	41.2097	43.7526	42.5264	46.5598	41.5208	49.5825	41.9416	33.5572	42.6147
ENSMUSG00000004500	0.150911	0.313115	0.611417	242.629	255.382	193.025	285.585	310.781	305.127	265.421	260.754	244.65	292.451	194.128	216.232	227.534	239.292
ENSMUSG00000004508	-0.133868	0.239897	0.535709	605.278	691.441	571.505	727.255	679.778	675.137	658.399	765.475	880.403	789.798	668.944	590.91	640.042	722.595
ENSMUSG00000004530	0.0530344	0.40955	0.694624	2448.74	2646.76	2479.04	2691.19	2896.44	2794.37	2659.42	2408.34	2785.97	2594.15	2555.6	2609.7	2425.12	2563.15
ENSMUSG00000004535	-0.145815	0.302187	0.601744	1392.74	1613.94	1369.15	1567.71	1598.69	1612.44	1525.78	1336.22	1900.48	1413.51	1853.88	1777.39	1844.83	1687.72
ENSMUSG00000004540	0.447927	0.880289	NA	0	0	0	1.71522	0	0	0.285871	0	0	0	0.840382	0	0	0.140064
ENSMUSG00000004542	-0.967351	0.766767	NA	0	0	0	0.857612	0	0	0.142935	1.11912	0	0	0	0	1.63694	0.459342
ENSMUSG00000004558	-0.503431	0.00882127	0.075113	298.754	312.712	267.775	407.366	472.889	464.705	370.7	743.092	595.118	537.966	471.454	491.183	316.747	525.927
ENSMUSG00000004561	0.589148	3.56366e-06	0.000223868	222.77	242.352	255.474	190.39	170.168	211.309	215.411	148.842	145.605	139.907	144.546	145.398	135.047	143.224
ENSMUSG00000004562	-0.0423594	0.669969	0.858315	935.98	791.336	1015.27	906.496	1012.05	994.293	942.572	1204.17	958.284	1082.25	832.819	877.977	872.487	971.331
ENSMUSG00000004565	0.121369	0.147987	0.416007	1059.45	1038.9	1178.96	946.804	935.03	924.149	1013.88	905.364	889.715	1018.16	978.205	883.57	915.866	931.814
ENSMUSG00000004567	0.0664643	0.490824	0.754415	1112.99	1074.51	1049.34	838.744	846.364	804.027	954.329	923.27	835.536	978.447	853.828	932.967	944.513	911.427
ENSMUSG00000004568	-0.0150691	0.90547	0.965539	2168.12	2167.27	2293.59	2596.85	2676.12	2772.45	2445.73	2500.1	2524.39	2395.57	2489.21	2618.09	2301.53	2471.48
ENSMUSG00000004591	0.0109486	0.882345	0.957014	3013.44	3273.92	2868.88	3046.24	2917.04	3124.92	3040.74	2777.64	3012.84	2606.79	3315.31	3321.77	3070.08	3017.4
ENSMUSG00000004609	0.443288	0.83653	NA	0.86345	0	0.9462	0.857612	0	0	0.444544	0	0	0	0	0	1.63694	0.272823
ENSMUSG00000004610	0.529457	0.0100757	0.0820132	70.8029	82.5213	123.006	68.609	51.0505	74.5281	78.4196	59.3131	59.2579	73.1128	38.6576	38.2134	57.2928	54.3079
ENSMUSG00000004612	1.06184	0.555057	NA	0	0	2.8386	4.28806	0	0	1.18778	0	0	0	1.68076	0	1.63694	0.55295
ENSMUSG00000004626	0.00993041	0.933318	0.976516	559.516	560.276	597.998	430.521	491.697	450.676	515.114	490.172	530.781	593.928	475.656	513.551	464.89	511.497
ENSMUSG00000004630	0.00886118	0.980071	0.99352	8.6345	12.161	9.462	18.0098	10.7475	20.1664	13.1969	4.47646	11.005	14.442	14.2865	14.9126	18.8248	12.9912
ENSMUSG00000004631	-0.185436	0.164977	0.440889	720.117	765.276	642.47	823.307	782.775	803.15	756.183	682.66	970.983	728.42	942.909	955.336	877.398	859.618
ENSMUSG00000004633	0.088353	0.485886	0.751833	1269.27	1382.01	1330.36	1444.22	1626.45	1618.58	1445.15	1717.84	1630.44	1457.74	1135.36	1143.61	1073.83	1359.8
ENSMUSG00000004637	-0.112186	0.275007	0.57388	352.288	366.568	330.224	415.084	402.135	377.902	374.033	344.687	398.721	374.59	438.679	470.678	396.957	404.052
ENSMUSG00000004642	0.0501292	0.734264	0.890914	458.492	455.17	460.799	534.292	561.556	580.443	508.459	418.549	362.32	443.19	532.802	572.27	616.307	490.906
ENSMUSG00000004654	0.618154	0.618788	NA	0	0	0.9462	2.57284	1.79125	1.7536	1.17731	1.11912	0.846541	1.80525	0	0.932035	0	0.783824
ENSMUSG00000004655	0.688072	0.357749	NA	6.9076	2.60593	0.9462	9.43373	5.37374	9.64482	5.81867	0	2.53962	0.902627	6.72306	4.66018	6.54775	3.56221
ENSMUSG00000004661	0.0190114	0.880094	0.9562	110.522	114.661	107.867	105.486	98.5185	78.0353	102.515	86.1719	98.1988	98.3863	102.527	118.368	102.309	100.993
ENSMUSG00000004665	0.817206	2.92873e-13	2.16363e-10	542.247	571.568	580.967	704.957	731.724	716.347	641.302	356.998	344.542	339.388	383.214	389.591	369.948	363.947
ENSMUSG00000004667	0.106249	0.282172	0.582348	729.615	647.141	800.485	798.437	720.977	818.933	752.598	655.801	673.847	654.404	676.508	752.153	780.819	698.922
ENSMUSG00000004668	1.90887	0.432538	NA	0	0	0	2.57284	0.895623	1.7536	0.870344	0	0.846541	0	0	0	0	0.14109
ENSMUSG00000004677	0.244351	0.00639318	0.0609143	1667.32	1621.76	1839.41	1487.1	1501.96	1665.92	1630.58	1477.23	1400.18	1427.96	1284.1	1352.38	1318.55	1376.73
ENSMUSG00000004698	0.0699334	0.724779	0.88584	637.226	766.145	652.878	1034.28	1144.61	1160.01	899.191	665.874	728.025	589.415	1057.2	1251.72	847.115	856.559
ENSMUSG00000004748	-0.470215	0.0260523	0.152186	767.607	747.903	882.804	957.095	1103.41	1213.49	945.385	1628.31	1158.07	1390.05	1342.93	1266.64	1073.01	1309.83
ENSMUSG00000004768	0.0771795	0.628126	0.838273	420.5	480.361	453.23	501.703	422.734	477.857	459.397	325.663	394.488	400.766	461.37	496.775	532.004	435.178
ENSMUSG00000004771	-0.0776656	0.485701	0.751754	995.558	1131.84	994.456	758.987	917.118	869.787	944.625	1126.95	1119.97	1025.38	988.289	908.734	813.558	997.148
ENSMUSG00000004788	-0.147665	0.162986	0.437974	614.776	628.899	646.254	487.981	480.054	569.921	571.314	551.724	546.019	644.476	654.658	657.085	740.714	632.446
ENSMUSG00000004789	-0.127043	0.16059	0.434041	1924.63	1926.65	1994.59	1441.65	1591.52	1490.56	1728.27	1836.47	1867.47	1949.67	2000.95	1810.01	1857.92	1887.08
ENSMUSG00000004791	-0.924752	0.000570741	0.0112258	204.638	236.271	262.097	291.588	343.024	368.257	284.312	669.231	462.211	622.813	449.604	515.416	519.727	539.834
ENSMUSG00000004798	-0.378033	0.0080846	0.0708849	297.027	317.924	298.053	312.171	342.128	352.474	319.963	500.244	408.879	407.987	410.947	390.523	378.132	416.119
ENSMUSG00000004815	-0.0198571	0.903974	0.964779	349.697	346.589	349.148	283.87	288.391	307.757	320.909	426.383	263.274	398.058	303.378	268.426	294.649	325.695
ENSMUSG00000004837	0.883331	0.228175	NA	2.59035	2.60593	5.6772	5.14567	11.6431	1.7536	4.90264	4.47646	0.846541	5.41576	0	5.59221	0	2.72183
ENSMUSG00000004842	-0.0329611	0.991744	NA	0	0	0.9462	0	0	0	0.1577	0	0	0	0	0	0.818468	0.136411
ENSMUSG00000004843	0.599524	0.00116748	0.018839	252.127	272.755	235.604	148.367	173.751	204.295	214.483	106.316	118.516	119.147	152.95	174.291	176.789	141.335
ENSMUSG00000004846	-0.393117	7.87672e-08	9.63412e-06	1423.83	1439.34	1511.08	1616.6	1828.86	1755.36	1595.85	1949.5	1951.28	2132	2099.27	2287.21	2153.39	2095.44
ENSMUSG00000004849	0.0335101	0.630195	0.840002	1066.36	1112.73	1116.52	897.92	995.037	940.808	1021.56	938.938	933.735	1046.14	962.237	1048.54	1056.64	997.706
ENSMUSG00000004864	0.0315506	0.972661	NA	0	0.868645	0	6.8609	0.895623	3.50721	2.02206	3.35735	1.69308	2.70788	1.68076	1.86407	0.818468	2.02027
ENSMUSG00000004865	-0.0825627	0.310953	0.610158	1768.35	1809.39	1684.24	1868.74	1967.68	1732.56	1805.16	1683.15	2009.69	1768.25	2006.83	2111.06	1887.39	1911.06
ENSMUSG00000004872	-0.189221	0.432976	0.712776	27.6304	19.9788	27.4398	29.1588	28.6599	35.9489	28.1361	35.8117	47.4063	31.5919	26.0518	20.5048	31.1018	32.0781
ENSMUSG00000004880	-0.634578	0.000228503	0.00567233	743.43	688.835	714.381	1154.35	1138.34	1145.98	930.885	1126.95	1201.24	1171.61	1688.33	1707.49	1774.44	1445.01
ENSMUSG00000004885	-0.192598	0.639027	0.843985	4.31725	10.4237	8.5158	9.43373	8.95623	14.0288	9.27926	8.95292	10.1585	11.7341	14.2865	9.32035	9.00315	10.5759
ENSMUSG00000004891	0.45398	0.012003	0.092176	493.893	427.373	593.267	473.402	498.862	524.327	501.854	520.389	400.414	485.613	231.105	274.018	288.919	366.743
ENSMUSG00000004892	0.44337	0.0233678	0.141531	274.577	271.017	317.923	327.608	289.286	362.996	307.235	296.566	295.443	305.991	164.715	138.873	155.509	226.183
ENSMUSG00000004894	-0.0482844	0.967362	NA	1.7269	0	0	0.857612	0	2.63041	0.869153	1.11912	0	0	1.68076	1.86407	0.818468	0.913736
ENSMUSG00000004895	-0.00317868	0.982574	0.994175	670.037	624.556	736.143	593.467	663.657	684.782	662.107	781.142	609.51	787.091	570.619	549.901	684.24	663.75
ENSMUSG00000004896	0.15496	0.145775	0.412488	480.942	442.14	410.651	340.472	363.623	430.51	411.39	367.07	333.537	378.201	376.491	342.057	419.056	369.402
ENSMUSG00000004897	-0.091386	0.531162	0.780555	2032.56	2034.37	2216	2190.34	2364.44	2581.3	2236.5	2008.81	1952.12	2387.45	2419.46	2641.39	2885.92	2382.53
ENSMUSG00000004902	0.487219	0.0272037	0.155791	96.7064	95.5509	111.652	138.933	89.5623	98.2018	105.101	54.8366	63.4906	67.697	97.4843	72.6988	92.4869	74.7824
ENSMUSG00000004929	0.251916	0.00395342	0.0448775	767.607	707.946	896.997	770.135	741.576	851.374	789.273	675.946	607.816	731.128	605.075	650.561	706.338	662.811
ENSMUSG00000004931	0.0454471	0.641717	0.845516	817.687	844.323	844.956	668.08	751.428	699.688	771.027	710.638	683.159	827.709	687.433	814.599	758.72	747.043
ENSMUSG00000004933	-0.298555	0.0469374	0.216084	131.244	124.216	172.208	158.658	163.899	181.498	155.287	224.942	176.081	176.915	168.917	184.543	215.257	191.109
ENSMUSG00000004934	-0.0621673	0.706413	0.876916	875.538	744.429	984.048	578.03	629.623	656.724	744.732	828.145	683.159	836.735	721.888	779.182	816.013	777.52
ENSMUSG00000004936	-0.371295	1.48291e-06	0.000106568	1297.77	1252.59	1293.46	1165.49	1407.92	1296.79	1285.67	1867.8	1580.49	1693.33	1693.37	1758.75	1388.94	1663.78
ENSMUSG00000004937	0.147011	0.17843	0.459236	1975.57	1881.49	2106.24	1469.95	1562.86	1701	1782.85	1776.04	1434.04	1818.79	1493.36	1546.25	1593.56	1610.34
ENSMUSG00000004939	-0.584256	0.260829	NA	2.59035	1.73729	3.7848	5.14567	7.16498	3.50721	3.98838	4.47646	6.77233	4.51313	6.72306	7.45628	5.72928	5.94509
ENSMUSG00000004945	-0.231033	0.17731	0.457574	350.561	326.611	371.857	368.773	367.205	370.887	359.316	501.364	390.255	498.25	376.491	368.154	396.957	421.912
ENSMUSG00000004947	0.371897	0.000676262	0.012616	436.042	435.191	459.853	361.055	355.562	357.735	400.906	353.64	316.606	310.504	294.134	283.339	302.015	310.04
ENSMUSG00000004948	-1.00671	0.37779	NA	0	0.868645	0.9462	2.57284	0	0	0.73128	0	1.69308	0.902627	2.52115	2.79611	0.818468	1.45524
ENSMUSG00000004951	0.610562	0.0968169	0.327613	18.9959	14.767	21.7626	36.0197	11.6431	23.6736	21.1437	7.83381	15.2377	21.663	9.2442	14.9126	13.914	13.8009
ENSMUSG00000004952	-0.794842	0.00651844	0.0617697	114.839	104.237	95.5662	273.578	278.539	305.127	195.314	358.117	383.483	311.406	335.312	358.834	286.464	338.936
ENSMUSG00000004961	-0.419498	0.044169	0.207972	204.638	192.839	205.325	152.655	167.482	147.303	178.374	277.541	248.883	288.841	192.447	196.659	227.534	238.651
ENSMUSG00000004980	0.0620516	0.474352	0.743352	5349.94	5281.36	5577.85	5399.52	5596.75	6616.35	5636.96	5770.16	6292.34	5623.37	5043.97	4795.32	4873.98	5399.86
ENSMUSG00000004988	0.371587	0.186081	0.469947	61.3049	63.4111	50.1486	115.778	73.4411	85.9266	75.0016	39.169	37.2478	49.6445	88.2401	70.8347	62.2036	57.89
ENSMUSG00000004994	-0.217611	0.205664	0.494856	177.871	192.839	200.594	172.38	149.569	176.237	178.248	233.895	213.328	229.267	182.363	187.339	198.069	207.377
ENSMUSG00000004996	0.0156689	0.955723	0.985017	495.62	439.534	523.248	326.75	368.101	420.865	429.02	580.821	368.245	506.374	339.514	348.581	403.505	424.507
ENSMUSG00000005034	-0.0637954	0.555527	0.794884	1374.61	1490.59	1317.11	1439.93	1509.12	1509.85	1440.2	1204.17	1370.55	1240.21	1716.06	1835.18	1663.13	1504.88
ENSMUSG00000005043	0.248576	0.174879	0.454012	145.06	152.013	166.531	99.483	95.8317	135.027	132.324	145.485	130.367	144.42	79.8363	82.0191	87.5761	111.617
ENSMUSG00000005045	0.204582	0.0365086	0.186196	540.52	552.458	630.169	611.477	617.98	579.566	588.695	548.366	583.267	578.584	477.337	416.62	461.616	510.965
ENSMUSG00000005054	0.430425	0.115474	0.362086	591.463	541.166	571.505	182.671	215.845	264.794	394.574	294.327	396.181	278.912	205.894	317.824	263.547	292.781
ENSMUSG00000005057	-0.109841	0.57587	0.809171	465.4	466.462	543.119	505.133	620.667	599.732	533.419	725.187	516.39	651.697	506.75	577.862	477.167	575.842
ENSMUSG00000005069	-0.229588	0.188119	0.472768	1062.91	993.73	1248.04	924.506	1086.39	1044.27	1059.97	1380.99	900.72	1295.27	1283.26	1351.45	1245.71	1242.9
ENSMUSG00000005078	-0.0777124	0.56617	0.803144	416.183	472.543	538.388	483.693	528.418	445.415	480.773	502.483	570.569	556.018	468.093	466.95	479.623	507.289
ENSMUSG00000005087	-1.4549	0.314833	NA	0	0	0.9462	0.857612	0	1.7536	0.592903	5.59558	0	2.70788	0.840382	0	0.818468	1.66038
ENSMUSG00000005089	0.44793	0.904284	NA	0	0	0	0.857612	0	0	0.142935	0	0	0	0	0	0	0
ENSMUSG00000005102	-0.200735	0.0317755	0.171097	808.189	843.454	877.127	934.797	853.529	889.077	867.696	989.298	1036.17	964.908	1125.27	1000.07	867.577	997.216
ENSMUSG00000005103	0.444501	2.26529e-05	0.00097712	2344.27	2333.18	2503.64	2423.61	2576.71	2655.83	2472.87	1622.72	1361.24	1606.68	2148.02	2107.33	2055.17	1816.86
ENSMUSG00000005107	0.0313242	0.826983	0.932805	80.3008	106.843	104.082	114.062	128.97	151.687	114.324	97.363	116.823	111.023	116.813	110.912	117.041	111.663
ENSMUSG00000005124	-0.613997	0.00288758	0.0363389	111.385	92.945	100.297	72.897	84.1886	69.2673	88.4967	189.13	157.457	179.623	106.729	113.708	67.9329	135.763
ENSMUSG00000005125	-1.0395	0.00276638	0.0352603	31.9476	31.2712	31.2246	67.7513	66.2761	47.3473	45.9697	109.673	85.5006	92.0679	114.292	98.7957	67.1144	94.574
ENSMUSG00000005131	-0.124537	0.614131	0.83149	42.309	32.1399	23.655	36.0197	35.8249	21.92	31.9781	26.8588	25.3962	40.6182	43.6999	26.097	45.8342	34.7507
ENSMUSG00000005142	0.014479	0.93698	0.978438	912.667	819.132	885.643	587.464	562.451	607.624	729.163	800.167	646.757	859.301	687.433	644.036	694.061	721.959
ENSMUSG00000005148	-0.405622	0.016865	0.115065	378.191	432.585	439.037	444.243	433.482	484.871	435.401	410.715	506.232	379.103	674.827	798.754	689.15	576.464
ENSMUSG00000005150	0.226488	0.210188	0.500445	212.409	196.314	252.635	192.105	172.855	192.02	203.056	211.513	154.917	227.462	149.588	142.601	156.327	173.735
ENSMUSG00000005161	0.0930325	0.589278	0.817377	3366.59	2896.93	3627.73	2876.43	3463.37	3548.42	3296.58	4076.94	2779.19	3768.47	2667.37	2562.17	2691.94	3091.01
ENSMUSG00000005198	0.374345	0.000747411	0.0135732	5495.86	5718.29	5209.78	4031.63	3986.42	3986.82	4738.13	3055.18	3519.07	3643.9	3718.69	3730.94	4260.95	3654.79
ENSMUSG00000005202	0.279831	0.0331551	0.175406	117.429	106.843	109.759	100.341	96.7273	79.789	101.815	82.8145	101.585	81.2364	78.9959	84.8152	73.6622	83.8515
ENSMUSG00000005204	0.306619	0.00519343	0.0530656	898.851	849.535	817.517	632.06	728.142	713.717	773.303	672.588	595.965	667.944	585.746	598.367	631.858	625.411
ENSMUSG00000005220	1.39417	0.0490106	NA	6.9076	0.868645	4.731	7.71851	9.85185	8.76802	6.47427	5.59558	4.23271	1.80525	0	1.86407	1.63694	2.52242
ENSMUSG00000005225	-0.472763	7.2123e-05	0.00238905	454.175	445.615	436.198	597.755	672.613	542.74	524.849	715.115	740.723	758.207	726.931	658.017	770.997	728.332
ENSMUSG00000005232	-0.513847	0.890282	NA	0	0	0	0	0	0	0	0	0	0	0	0	0.818468	0.136411
ENSMUSG00000005233	-0.184365	0.282267	0.582415	211.545	205.869	212.895	369.631	300.929	324.417	270.881	251.801	241.264	267.178	331.951	327.144	426.422	307.627
ENSMUSG00000005237	-0.104975	0.811788	0.926393	18.1324	5.21187	15.1392	39.4501	3.58249	14.0288	15.9242	22.3823	18.6239	6.31839	22.6903	15.8446	17.1878	17.1746
ENSMUSG00000005251	1.6346	0.502605	NA	0	1.73729	0	2.57284	0	0	0.718354	1.11912	0	0	0	0	0	0.186519
ENSMUSG00000005262	-0.0432032	0.682529	0.864821	575.921	539.429	571.505	483.693	487.219	412.974	511.79	485.696	523.162	548.797	529.441	545.241	530.368	527.117
ENSMUSG00000005267	-0.0570446	0.560124	0.79859	206.365	203.263	201.541	234.986	223.906	206.925	212.831	180.178	255.655	211.215	202.532	247.921	228.353	220.976
ENSMUSG00000005268	1.78412	0.630003	NA	0	0	0	3.43045	0	0	0.571741	0	0	0	0	0	0	0
ENSMUSG00000005299	0.0791682	0.429511	0.710713	783.149	738.348	897.944	707.53	746.95	742.651	769.429	785.619	697.55	867.424	668.104	659.881	692.424	728.5
ENSMUSG00000005312	0.0858644	0.425804	0.707529	2155.17	2255	2138.41	2070.28	2125.31	2199.9	2157.34	2172.2	2191.69	2300.8	1772.37	1905.08	1855.47	2032.93
ENSMUSG00000005320	-0.473136	0.312894	0.611417	1.7269	10.4237	4.731	6.8609	7.16498	12.2752	7.19712	11.1912	15.2377	9.02627	5.88267	4.66018	13.914	9.98533
ENSMUSG00000005338	2.98548	0.113531	NA	3.4538	0.868645	0.9462	0	0	2.63041	1.31651	0	0	0	0	0	0	0
ENSMUSG00000005354	0.0610343	0.58573	0.815088	1890.96	1817.21	2132.73	1606.31	1677.5	1672.94	1799.61	1706.65	1521.23	1696.04	1654.71	1787.64	1983.15	1724.9
ENSMUSG00000005357	-0.0329619	0.99294	NA	0	0	0	0.857612	0	0	0.142935	0	0	0	0	0.932035	0	0.155339
ENSMUSG00000005360	2.95216	0.420316	NA	0	0	0	7.71851	0	0	1.28642	0	0	0	0	0	0	0
ENSMUSG00000005362	-0.0762408	0.506387	0.763903	695.077	897.31	776.83	721.252	727.246	760.187	762.984	682.66	810.986	655.307	933.665	932.967	808.647	804.039
ENSMUSG00000005364	1.40011	0.706948	NA	0	0	0	1.71522	0	0.876802	0.432004	0	0	0	0	0	0	0
ENSMUSG00000005370	-0.484039	0.00203525	0.0281355	795.237	773.094	908.352	957.095	986.977	1060.05	913.468	1282.51	1048.02	1210.42	1298.39	1364.5	1461.78	1277.6
ENSMUSG00000005371	-0.0578457	0.501859	0.761917	1469.59	1543.58	1387.13	1327.58	1303.13	1331.86	1393.81	1421.28	1625.36	1417.12	1477.39	1426.95	1336.56	1450.78
ENSMUSG00000005373	1.47252	0.206009	NA	2.59035	0	2.8386	8.57612	0.895623	0	2.48345	1.11912	0.846541	0.902627	1.68076	0	0.818468	0.894586
ENSMUSG00000005374	-0.427894	0.00159062	0.0236912	913.53	864.302	850.634	968.244	1092.66	907.49	932.81	1104.57	1015.85	892.698	1533.7	1638.52	1343.11	1254.74
ENSMUSG00000005378	0.209381	0.0547035	0.235671	354.014	318.793	351.04	317.316	277.643	333.185	325.332	273.064	241.264	334.875	252.955	258.174	327.387	281.287
ENSMUSG00000005397	0.963967	0.00684054	0.0633273	27.6304	26.928	17.9778	84.9036	27.7643	29.8113	35.8359	20.1441	21.1635	16.2473	11.7653	23.3009	18.0063	18.4379
ENSMUSG00000005410	-0.170283	0.54863	0.790518	353.151	368.305	340.632	720.394	593.798	656.724	505.501	297.685	284.438	348.414	748.78	765.201	967.43	568.658
ENSMUSG00000005413	0.604658	0.134178	0.395128	1399.65	1283.86	1331.3	256.426	283.913	255.149	801.717	510.317	549.405	597.539	513.473	494.911	497.629	527.212
ENSMUSG00000005417	0.425305	0.000317146	0.00731327	3097.19	2969.03	3084.61	3700.6	3923.72	3949.99	3454.19	3046.23	2960.35	3061.71	2057.26	2176.3	2134.57	2572.74
ENSMUSG00000005442	-0.0299391	0.827312	0.932936	1856.42	1764.22	2008.78	1940.78	2186.22	2114.85	1978.54	2488.91	2195.08	2464.17	1466.47	1739.18	1768.71	2020.42
ENSMUSG00000005447	-0.23526	0.154469	0.425674	442.95	428.242	527.033	522.286	530.209	606.747	509.578	833.741	654.376	673.36	481.539	539.648	419.056	600.287
ENSMUSG00000005465	0.746034	0.000249953	0.00603496	49.2166	45.1695	56.772	54.8872	65.3805	50.8545	53.7134	27.9779	42.3271	39.7156	22.6903	38.2134	21.2802	32.0341
ENSMUSG00000005469	-0.110447	0.281693	0.581791	1165.66	1282.99	1241.41	1266.69	1447.33	1400.25	1300.72	1538.78	1397.64	1643.68	1205.11	1296.46	1345.56	1404.54
ENSMUSG00000005470	-0.17658	0.56213	0.799827	155.421	127.691	87.0504	272.721	257.044	211.309	185.206	100.72	161.689	131.784	271.443	248.853	340.483	209.162
ENSMUSG00000005474	-1.39057	0.527382	NA	0.86345	0	0	0	0	0	0.143908	0	0	1.80525	0	0.932035	0.818468	0.592626
ENSMUSG00000005481	0.245974	0.0278427	0.157981	838.41	759.196	866.719	984.538	959.212	998.677	901.125	749.807	616.282	758.207	763.067	788.502	883.127	759.832
ENSMUSG00000005483	-0.0459934	0.622898	0.836125	825.458	856.484	711.542	752.126	807.852	713.717	777.863	705.043	768.659	738.349	852.988	885.434	865.94	802.735
ENSMUSG00000005493	0.249572	0.413455	0.697774	47.4897	35.6144	50.1486	45.4534	28.6599	44.7169	42.0138	55.9558	38.0943	51.4497	21.0096	27.9611	18.8248	35.5492
ENSMUSG00000005501	-0.0378466	0.763745	0.90476	412.729	352.67	368.072	489.696	362.727	348.09	388.997	327.901	356.394	335.777	490.783	460.425	423.148	399.071
ENSMUSG00000005505	0.240944	0.120114	0.371157	154.558	126.822	142.876	94.3373	104.788	128.89	125.378	126.46	100.738	120.049	78.9959	114.64	97.3977	106.38
ENSMUSG00000005506	0.0876342	0.391344	0.680895	3532.37	3660.47	3368.47	3114.85	3335.3	3198.57	3368.34	2797.79	2971.36	2986.79	3549.77	3348.8	3362.27	3169.46
ENSMUSG00000005510	-5.88732e-05	0.999539	0.99981	577.648	548.984	580.02	417.657	468.411	518.19	518.485	581.94	511.311	584	463.891	470.678	500.903	518.787
ENSMUSG00000005514	-0.168949	0.144319	0.410453	1340.94	1351.61	1507.3	1202.37	1381.05	1325.72	1351.5	1551.09	1386.63	1515.51	1526.13	1673	1464.24	1519.44
ENSMUSG00000005533	0.0428147	0.609636	0.828788	3068.7	3219.2	2866.04	2918.45	3212.6	3035.49	3053.41	2532.56	2807.98	2529.16	3500.19	3195.02	3215.76	2963.44
ENSMUSG00000005534	-0.252116	0.0649453	0.261267	1982.48	2103.86	1814.81	2879	3045.12	2871.53	2449.47	2898.51	2770.73	2529.16	3278.33	3039.37	2987.41	2917.25
ENSMUSG00000005540	-0.0405744	0.889141	0.958827	42.309	39.9577	32.1708	61.7481	50.1549	41.2097	44.5917	31.3352	42.3271	15.3447	54.6248	51.2619	79.3914	45.7142
ENSMUSG00000005547	0.44793	0.904284	NA	0	0.868645	0	0	0	0	0.144774	0	0	0	0	0	0	0
ENSMUSG00000005553	-0.39471	0.173038	0.451965	18.9959	26.0593	27.4398	43.7382	21.495	31.5649	28.2155	20.1441	36.4013	28.8841	36.9768	49.3979	49.9266	36.9551
ENSMUSG00000005566	0.0680264	0.721795	0.884439	6181.44	5624.48	7026.48	6667.93	7342.32	8176.18	6836.47	8273.62	5168.98	7902.5	5842.34	5854.11	6089.41	6521.83
ENSMUSG00000005575	-0.00343354	0.975855	0.992201	618.23	652.352	681.264	498.273	539.165	581.32	595.101	588.655	637.445	612.884	511.793	597.435	630.221	596.405
ENSMUSG00000005580	-0.201499	0.222303	0.515987	126.927	148.538	158.962	224.694	210.471	254.272	187.311	259.635	200.63	228.365	186.565	175.223	243.085	215.584
ENSMUSG00000005609	-0.00592499	0.945967	0.981231	866.04	936.399	847.795	829.311	900.101	765.448	857.516	814.716	973.522	871.938	829.457	809.007	865.94	860.763
ENSMUSG00000005610	-0.21389	0.01829	0.121554	9879.59	10502.8	10592.7	12160.1	12224.4	13643.9	11500.6	13313	12715.9	12561	13221.7	13609.6	14609.7	13338.5
ENSMUSG00000005611	1.33885	2.56554e-07	2.56124e-05	142.469	178.941	133.414	313.028	321.529	303.373	232.126	95.1248	141.372	89.3601	64.7094	85.7473	74.4806	91.7991
ENSMUSG00000005615	0.129207	0.5126	0.769097	986.06	1049.32	887.535	501.703	532	536.603	748.871	661.397	734.798	722.101	677.348	661.745	650.682	684.679
ENSMUSG00000005621	-0.0361414	0.737667	0.892322	498.211	520.318	472.154	397.074	432.586	442.785	460.521	487.934	529.935	534.355	425.233	425.008	431.333	472.3
ENSMUSG00000005625	0.151843	0.127984	0.385247	1719.99	1690.38	1695.59	1325.01	1455.39	1636.99	1587.23	1462.68	1439.12	1519.12	1294.19	1374.75	1482.25	1428.69
ENSMUSG00000005628	-0.213184	0.502595	0.762104	32.8111	22.5848	32.1708	26.586	13.4343	15.7824	23.8949	24.6205	33.0151	32.4946	25.2115	26.097	24.5541	27.6655
ENSMUSG00000005640	-0.0206981	0.990554	NA	0	1.73729	0.9462	0	0	0	0.447248	0	0.846541	0.902627	0	0	0.818468	0.427939
ENSMUSG00000005649	-1.31823	0.674991	NA	0	0	0	0.857612	0	0	0.142935	0	0.846541	0	2.52115	0	0	0.561281
ENSMUSG00000005656	0.13901	0.420375	0.703315	975.698	1308.18	959.447	828.453	809.643	755.803	939.537	712.876	916.804	695.925	947.951	967.453	877.398	853.068
ENSMUSG00000005667	-0.259344	0.0593539	0.247157	2432.34	2529.49	2356.98	2119.16	2184.42	2283.19	2317.6	1946.14	2290.74	2405.5	3227.91	3220.18	3550.52	2773.5
ENSMUSG00000005672	21.4294	NA	NA	0	0	0	81.4731	0	0	13.5789	0	0	0	0	0	0	0
ENSMUSG00000005674	0.0680045	0.677607	0.862277	139.015	115.53	124.898	99.483	127.178	134.151	123.376	163.391	126.135	139.005	84.0382	98.7957	97.3977	118.127
ENSMUSG00000005677	-0.798347	0.437102	NA	2.59035	0.868645	0.9462	0	2.68687	0	1.18201	0	1.69308	1.80525	0.840382	3.72814	4.09234	2.02653
ENSMUSG00000005681	0.447926	0.864804	NA	0	0	0	1.71522	0	0	0.285871	0	0	0	0.840382	0	0	0.140064
ENSMUSG00000005682	-0.37329	4.21933e-05	0.00157428	1150.98	1187.44	1008.65	1074.59	1167.89	1102.14	1115.28	1203.05	1286.74	1301.59	1557.23	1621.74	1694.23	1444.1
ENSMUSG00000005683	-0.154986	0.122627	0.375024	5707.4	5566.28	5722.62	4056.5	4475.43	4394.53	4987.13	5569.84	5188.45	5803.89	5312.06	5610.85	5830.77	5552.64
ENSMUSG00000005686	0.30224	0.0328914	0.174361	589.736	670.594	578.128	591.752	704.855	686.536	636.934	600.965	669.614	558.726	445.403	489.319	337.209	516.872
ENSMUSG00000005687	0.101893	0.365712	0.659796	931.662	910.34	876.181	585.749	664.552	754.049	787.089	833.741	699.243	788.896	692.475	697.162	690.787	733.717
ENSMUSG00000005698	0.0850041	0.332124	0.629317	815.96	857.353	781.561	883.34	908.162	923.272	861.608	711.757	817.759	822.293	824.415	826.715	868.395	811.889
ENSMUSG00000005699	-0.462526	0.0203472	0.129405	284.938	228.454	311.3	204.112	250.774	226.215	250.965	363.712	245.497	351.122	345.397	401.707	367.492	345.821
ENSMUSG00000005705	-0.172694	0.498832	0.759472	21.5862	13.0297	17.9778	20.5827	12.5387	14.0288	16.624	20.1441	21.1635	18.0525	23.5307	14.9126	14.7324	18.756
ENSMUSG00000005718	-0.00998931	0.944943	0.980995	179.598	168.517	188.294	212.688	198.828	171.853	186.63	130.936	148.145	154.349	241.19	205.98	243.904	187.417
ENSMUSG00000005732	0.190123	0.152157	0.422342	908.349	891.23	970.801	591.752	688.734	746.158	799.504	720.71	664.535	714.88	607.596	611.415	884.764	700.65
ENSMUSG00000005763	0.306103	0.360299	0.654884	24.1766	26.928	10.4082	28.3012	16.1212	19.2896	20.8708	8.95292	15.2377	7.22101	21.0096	28.8931	19.6432	16.8263
ENSMUSG00000005774	0.144903	0.195748	0.48239	277.167	284.916	277.237	314.744	316.155	308.634	296.475	354.76	287.824	264.47	248.753	243.261	214.439	268.918
ENSMUSG00000005779	0.192313	0.145132	0.41157	3014.3	2842.21	3177.34	2052.27	2336.68	2497.13	2653.32	2927.61	1974.13	2612.2	2044.65	2154.87	2222.14	2322.6
ENSMUSG00000005802	0.0378239	0.825704	0.932261	938.57	945.086	792.915	593.467	566.034	566.414	733.748	842.694	899.873	855.69	530.281	589.978	571.291	714.968
ENSMUSG00000005803	0.869962	0.0181398	0.120948	15.5421	9.55509	16.0854	30.0164	33.1381	42.0865	24.4039	24.6205	12.6981	15.3447	5.04229	11.1844	12.277	13.5278
ENSMUSG00000005804	-0.0281161	0.799388	0.921189	833.229	813.92	801.431	610.62	617.084	593.595	711.647	679.303	635.752	732.933	758.025	742.832	803.736	725.43
ENSMUSG00000005813	-0.0973623	0.296186	0.596344	1687.18	1677.35	1619.89	1505.97	1469.72	1595.78	1592.65	1636.15	1491.61	1621.12	1868.17	1840.77	1764.62	1703.74
ENSMUSG00000005823	-0.144294	0.38929	0.679563	340.199	329.216	301.838	362.77	377.953	366.503	346.413	374.904	363.166	356.538	397.501	407.299	397.776	382.864
ENSMUSG00000005836	0.447941	0.901763	NA	0	0	0.9462	0	0	0	0.1577	0	0	0	0	0	0	0
ENSMUSG00000005846	-0.147844	0.0974771	0.328763	2039.47	1922.31	2028.65	1776.11	1933.65	2234.09	1989.05	2116.25	1824.3	2202.41	2395.09	2252.73	2430.03	2203.47
ENSMUSG00000005871	0.0396242	0.702977	0.874711	1998.89	2239.37	1973.77	1774.4	1565.55	1655.4	1867.9	1767.08	2281.43	1831.43	1688.33	1599.37	1735.15	1817.13
ENSMUSG00000005873	-0.136508	0.291582	0.591348	903.169	848.666	857.257	734.973	748.741	926.779	836.598	951.248	830.457	964.908	870.636	909.667	991.165	919.68
ENSMUSG00000005881	-0.110087	0.385126	0.676452	564.696	579.386	579.074	506.849	547.226	515.559	548.798	616.632	607.816	664.333	527.76	529.396	608.122	592.343
ENSMUSG00000005882	-0.0805761	0.431532	0.711916	723.571	770.488	733.305	545.441	592.007	531.342	649.359	724.068	661.995	681.483	633.648	654.289	764.45	686.655
ENSMUSG00000005883	-1.49387	0.385379	NA	0	0	0	0	0.895623	0	0.149271	2.23823	0.846541	0.902627	0	0	0	0.664566
ENSMUSG00000005886	0.24609	0.182165	0.464334	1417.78	1536.63	1355.9	1394.48	1347.91	1223.14	1379.31	914.317	1383.25	1022.68	1205.95	1291.8	1158.95	1162.82
ENSMUSG00000005891	0	1	NA	0	0	0	0	0	0	0	0	0	0	0	0	0	0
ENSMUSG00000005892	-1.26315	0.497876	NA	0	0	0	0.857612	0.895623	0	0.292206	0	0	2.70788	0	1.86407	0	0.761992
ENSMUSG00000005893	0.0609525	0.426141	0.707579	1516.22	1470.62	1388.08	1652.62	1741.09	1543.17	1551.96	1264.6	1461.13	1383.73	1615.21	1605.9	1591.92	1487.08
ENSMUSG00000005897	0.167516	0.0621187	0.254271	398.05	418.687	418.22	374.776	338.546	341.953	381.705	313.352	389.409	347.511	329.43	287.999	368.311	339.335
ENSMUSG00000005899	0.110162	0.437233	0.715448	446.404	485.573	469.315	493.984	442.438	427.002	460.786	348.045	354.701	400.766	499.187	487.454	469.801	426.659
ENSMUSG00000005907	0.0978944	0.261135	0.558658	624.274	595.022	567.72	500.845	464.828	493.639	541.055	562.915	496.073	492.834	524.398	470.678	488.626	505.921
ENSMUSG00000005917	-0.244592	0.0384147	0.191592	183.915	159.831	158.962	165.519	186.29	153.44	167.993	158.914	191.318	192.26	212.617	219.028	217.713	198.642
ENSMUSG00000005936	-0.0170922	0.888701	0.95855	2066.24	2109.94	2110.03	1432.21	1696.31	1537.91	1825.44	1921.52	1687.16	2043.55	1817.75	1757.82	1855.47	1847.21
ENSMUSG00000005947	0.507485	0.13262	0.392841	29.3573	29.5339	33.117	62.6057	38.5118	42.9633	39.3482	13.4294	22.0101	42.4235	25.2115	28.8931	33.5572	27.5874
ENSMUSG00000005949	0.486085	0.00391868	0.0446316	281.485	333.56	274.398	280.439	253.461	231.476	275.803	160.033	205.709	216.63	226.063	206.912	165.331	196.78
ENSMUSG00000005950	0.293039	0.378928	0.671827	21.5862	21.7161	15.1392	39.4501	31.3468	25.4272	25.7776	11.1912	18.6239	14.442	29.4134	22.3688	29.4649	20.9174
ENSMUSG00000005951	0.0810446	0.6135	0.831022	63.8953	59.9365	52.9872	59.1752	65.3805	70.1441	61.9198	49.2411	54.1786	67.697	61.3479	54.0581	63.8405	58.3939
ENSMUSG00000005952	1.54702	0.264629	NA	3.4538	0.868645	0.9462	0.857612	0.895623	0.876802	1.31645	1.11912	1.69308	0	0	0	0	0.4687
ENSMUSG00000005958	-0.316092	0.147532	0.415325	108.795	129.428	121.114	132.072	136.135	142.042	128.264	240.61	151.531	177.817	145.386	127.689	117.041	160.012
ENSMUSG00000005968	0.0605086	0.733695	0.89055	158.011	124.216	171.262	107.201	128.97	109.6	133.21	148.842	136.293	151.641	142.865	99.7278	87.5761	127.824
ENSMUSG00000005973	-0.61897	0.00871766	0.0744022	295.3	290.996	334.955	634.633	665.448	749.665	495.166	897.53	739.877	800.63	624.404	801.55	699.791	760.63
ENSMUSG00000005980	0.0896635	0.79193	0.917864	39.7187	26.928	31.2246	45.4534	34.0337	37.7025	35.8435	58.194	31.322	35.2024	22.6903	28.8931	27.0095	33.8852
ENSMUSG00000005981	0.394711	4.55287e-05	0.00166509	1303.81	1251.72	1235.74	1132.91	1070.27	1059.18	1175.6	793.453	930.349	829.514	899.209	918.987	991.165	893.779
ENSMUSG00000005982	-0.0496808	0.694524	0.87076	259.898	278.835	311.3	327.608	269.583	286.714	288.99	222.704	281.052	305.991	312.622	352.309	317.566	298.707
ENSMUSG00000005983	-0.215889	0.189535	0.474904	80.3008	79.9153	72.8574	101.198	94.936	79.789	84.8328	116.388	82.1145	91.1653	109.25	97.8637	95.7608	98.757
ENSMUSG00000005986	-0.00345026	0.98429	0.995175	50.9435	68.623	72.8574	96.9101	92.2492	99.0786	80.1103	99.6012	65.1837	101.094	77.3152	68.9706	71.2068	80.5619
ENSMUSG00000006005	0.111905	0.0765877	0.286198	3267.29	3293.03	3539.73	3021.37	2928.69	3161.75	3201.98	2861.58	3342.99	2764.75	2786.71	2987.17	3031.61	2962.47
ENSMUSG00000006007	-0.994752	0.703957	NA	0	0	0	0	0	0	0	0	0	0	0	0.932035	0.818468	0.291751
ENSMUSG00000006010	-0.172083	0.128227	0.385445	543.11	534.217	630.169	540.295	513.192	540.987	550.328	628.943	736.491	535.258	599.192	633.784	586.023	619.949
ENSMUSG00000006014	0.1198	0.68033	0.863713	50.0801	31.2712	39.7404	61.7481	27.7643	32.4417	40.5076	34.6926	38.0943	32.4946	42.0191	34.4853	41.7419	37.2546
ENSMUSG00000006019	-0.204968	0.340016	0.63644	261.625	220.636	266.828	227.267	225.697	233.229	239.214	343.568	250.576	307.796	242.87	267.494	243.085	275.898
ENSMUSG00000006021	0.151189	0.502285	0.762059	127.791	95.5509	103.136	79.7579	97.6229	80.6658	97.4206	154.438	68.5698	103.802	73.1132	65.2425	63.8405	88.1677
ENSMUSG00000006024	0.0650902	0.568484	0.805101	657.949	619.344	726.681	530.004	586.633	599.732	620.057	680.422	532.474	708.562	532.802	496.775	606.485	592.92
ENSMUSG00000006050	-0.180959	0.159769	0.432883	295.3	236.271	263.044	240.131	254.357	277.946	261.175	311.114	280.205	263.567	295.814	324.348	302.015	296.177
ENSMUSG00000006056	3.1126	0.393997	NA	0	0	0	10.2913	0	1.7536	2.00749	1.11912	0	0	0	0	0	0.186519
ENSMUSG00000006057	0.348562	0.0113881	0.0887196	1258.91	1094.49	1286.83	1069.44	1017.43	1221.38	1158.08	1188.5	797.442	1164.39	725.25	766.133	818.468	910.03
ENSMUSG00000006058	0.415711	0.0551358	0.236925	658.812	602.84	704.919	403.935	442.438	548.001	560.157	588.655	448.667	537.966	300.016	301.047	344.575	420.154
ENSMUSG00000006095	-0.13283	0.41579	0.698928	364.376	364.831	422.005	267.575	287.495	339.322	340.934	485.696	364.859	400.766	300.857	313.164	378.951	374.049
ENSMUSG00000006127	-0.0394712	0.76195	0.904072	185.642	187.627	166.531	170.665	198.828	152.563	176.976	145.485	178.62	139.005	214.297	216.232	195.614	181.542
ENSMUSG00000006134	0.175901	0.131779	0.391165	1535.21	1587.01	1597.19	1480.24	1534.2	1472.15	1534.33	1078.83	1128.44	1297.98	1529.5	1509.9	1601.74	1357.73
ENSMUSG00000006143	-1.33677	0.539681	NA	0	0	0	0	0.895623	0	0.149271	0	0	0	0	0.932035	2.45541	0.564573
ENSMUSG00000006154	1.24664	0.00539915	0.0543416	12.0883	9.55509	6.6234	28.3012	15.2256	16.6592	14.7421	1.11912	5.92579	6.31839	4.20191	11.1844	8.18468	6.15572
ENSMUSG00000006169	-0.00199227	0.987596	0.995803	1200.2	1372.46	1203.57	1230.67	1396.28	1373.07	1296.04	1048.61	1325.68	1270.9	1405.12	1412.97	1321.83	1297.52
ENSMUSG00000006179	0.338989	0.57081	NA	4.31725	0.868645	3.7848	7.71851	8.95623	3.50721	4.85877	2.23823	2.53962	0.902627	5.88267	4.66018	6.54775	3.79518
ENSMUSG00000006191	-0.0463386	0.787771	0.915321	273.714	270.149	254.528	283.87	249.879	240.244	262.064	193.607	272.586	216.63	305.899	291.727	341.301	270.292
ENSMUSG00000006200	-0.513861	0.853866	NA	0	0	0	0.857612	0	0	0.142935	0	0.846541	0	0	0	0.818468	0.277502
ENSMUSG00000006204	2.89548	0.125166	NA	3.4538	1.73729	0	5.14567	0	0	1.72279	0	0.846541	0	0	0	0	0.14109
ENSMUSG00000006205	3.39406	0.0766084	NA	0.86345	0.868645	0	12.0066	0	0.876802	2.43591	0	0.846541	0	0	0	0	0.14109
ENSMUSG00000006215	0.106505	0.527164	0.777527	681.262	635.848	749.39	543.726	587.529	638.312	639.344	709.519	524.009	710.367	532.802	500.503	586.842	594.007
ENSMUSG00000006216	2.67595	0.116778	NA	0	0	3.7848	6.8609	1.79125	0	2.07282	0	0	0	0.840382	0	0.818468	0.276475
ENSMUSG00000006218	0.859631	0.68912	NA	0	0	0	0	0.895623	2.63041	0.587671	0	0	1.80525	0	0	0	0.300876
ENSMUSG00000006219	1.04743	0.000360435	0.00807874	125.2	164.174	136.253	311.313	300.034	304.25	223.537	139.889	147.298	123.66	92.442	71.7667	74.4806	108.256
ENSMUSG00000006221	3.03845	0.0454991	NA	0	0.868645	0.9462	4.28806	3.58249	1.7536	1.9065	0	0	0	0	0.932035	0	0.155339
ENSMUSG00000006235	-0.245988	0.19981	0.487255	76.847	88.6018	100.297	93.4797	97.6229	114.861	95.2849	174.582	108.357	124.563	82.3574	117.436	73.6622	113.493
ENSMUSG00000006241	-0.170458	0.409938	0.694919	53.5339	52.9873	65.2878	57.46	67.1717	83.2962	63.2895	104.078	66.0302	62.2813	84.0382	47.5338	64.659	71.4367
ENSMUSG00000006262	-0.36606	0.000372669	0.00829133	1008.51	1190.04	1029.47	1044.57	999.515	1134.58	1067.78	1449.25	1442.51	1420.73	1386.63	1330.01	1229.34	1376.41
ENSMUSG00000006269	-0.13406	0.47723	0.745191	42.309	38.2204	51.0948	54.8872	60.0067	56.9921	50.585	44.7646	48.2528	60.476	48.7422	56.8542	72.8437	55.3222
ENSMUSG00000006270	0.272529	0.59787	0.82201	39.7187	22.5848	34.0632	59.1752	82.3973	100.832	56.4619	47.0028	29.6289	60.476	51.2633	51.2619	40.9234	46.7594
ENSMUSG00000006273	-0.211204	0.24249	0.53924	4404.46	4305.87	4463.22	3234.05	3330.82	3776.38	3919.14	6030.91	4340.22	5573.72	3752.31	3815.75	3710.94	4537.31
ENSMUSG00000006276	0.220779	0.0100393	0.0817888	826.322	797.416	772.099	1026.56	936.822	896.091	875.885	672.588	799.135	692.315	750.461	825.783	767.723	751.334
ENSMUSG00000006281	0.094777	0.206952	0.496777	531.022	488.178	495.809	527.431	454.081	441.031	489.592	471.147	423.271	448.606	461.37	467.882	479.623	458.65
ENSMUSG00000006288	0.0438994	0.778811	0.912055	604.415	589.81	650.985	395.359	394.97	403.329	506.478	531.58	480.835	498.25	501.708	470.678	464.89	491.324
ENSMUSG00000006289	0.0576738	0.695415	0.871345	383.372	369.174	434.306	391.071	399.448	419.988	399.56	477.862	350.468	443.19	339.514	344.853	349.486	384.229
ENSMUSG00000006299	0.144451	0.477239	0.745191	1244.23	1114.47	1536.63	1127.76	1167	1418.67	1268.13	1599.22	1067.49	1445.11	887.443	944.152	942.057	1147.58
ENSMUSG00000006301	0.173615	0.0841861	0.303207	610.459	620.213	577.182	512.852	589.32	513.806	570.639	571.868	516.39	520.816	504.229	481.862	442.791	506.326
ENSMUSG00000006304	-0.209189	0.0290904	0.162366	4431.23	4520.43	4413.08	4216.02	4792.48	5060.9	4572.35	4896.13	5219.77	4929.25	5785.19	5676.1	5207.1	5285.59
ENSMUSG00000006307	0.0162729	0.799259	0.921189	1697.54	1629.58	1675.72	1663.77	1622.87	1632.6	1653.68	1627.19	1467.9	1733.95	1646.31	1612.42	1722.88	1635.11
ENSMUSG00000006310	0.187737	0.536688	0.783055	37.1283	26.0593	21.7626	38.5925	30.4512	22.7968	29.4651	31.3352	29.6289	25.2736	37.8172	8.38832	22.9171	25.8934
ENSMUSG00000006311	0.783865	0.19486	0.481351	6.04415	5.21187	7.5696	21.4403	22.3906	21.92	14.0961	11.1912	8.46541	8.12364	1.68076	8.38832	11.4586	8.21797
ENSMUSG00000006313	0.19334	0.54547	0.788073	15.5421	19.1102	18.924	13.7218	23.2862	17.536	18.0201	6.71469	11.8516	27.0788	17.648	14.9126	15.5509	15.6261
ENSMUSG00000006315	0.103978	0.312236	0.611232	600.098	643.666	570.558	566.881	609.919	520.82	585.324	463.314	496.073	520.816	572.3	574.134	638.405	544.174
ENSMUSG00000006333	-0.0479161	0.722071	0.884471	4551.24	4179.92	5449.16	3814.66	3876.26	4601.46	4412.12	5255.36	4181.07	4953.62	3701.88	4379.63	4896.08	4561.27
ENSMUSG00000006335	0.197713	0.293711	0.593495	94.116	80.784	121.114	90.9069	65.3805	94.6946	91.1659	94.0057	84.6541	92.9706	67.2306	62.4464	76.1176	79.5708
ENSMUSG00000006342	0.110145	0.712879	0.879968	65.6222	75.5721	81.3732	120.066	111.057	109.6	93.8818	98.4821	125.288	148.031	53.7845	41.0096	55.6559	87.0418
ENSMUSG00000006344	-0.545005	0.112269	0.356147	54.3973	39.9577	71.9112	77.1851	78.8148	86.8034	68.1782	142.128	102.431	174.207	56.3056	65.2425	57.2928	99.6012
ENSMUSG00000006345	-0.050711	0.862115	0.949015	20.7228	29.5339	26.4936	23.1555	19.7037	14.9056	22.4192	38.0499	23.7031	26.1762	13.4461	19.5727	19.6432	23.4319
ENSMUSG00000006356	-0.140679	0.33411	0.631078	609.596	623.687	683.156	849.036	984.29	1038.13	797.983	905.364	800.828	771.746	871.476	905.006	1023.9	879.721
ENSMUSG00000006360	0.344196	0.265445	0.56286	320.34	307.5	402.135	411.654	421.838	526.958	398.404	583.059	360.626	486.516	136.982	161.242	156.327	314.126
ENSMUSG00000006362	0.261428	0.06126	0.251536	436.042	459.513	477.831	474.259	596.485	640.065	514.033	513.674	489.301	455.827	369.768	337.397	408.416	429.064
ENSMUSG00000006369	-0.595145	0.0306567	0.167961	2492.78	2446.1	3004.18	5813.75	5877.08	6575.14	4368.17	6951.94	5977.43	6798.59	6183.53	6839.28	6841.58	6598.72
ENSMUSG00000006373	-0.229712	0.0269294	0.155134	377.328	390.022	357.664	399.647	398.552	394.561	386.295	433.098	384.33	436.871	537.845	505.163	420.693	453
ENSMUSG00000006378	0.226355	0.430925	0.711683	44.0359	39.089	60.5568	91.7645	90.4579	123.629	74.9222	85.0528	49.0994	72.2101	68.9113	54.0581	55.6559	64.1646
ENSMUSG00000006386	1.01356	0.00402661	0.0453184	18.1324	19.9788	13.2468	30.0164	16.1212	15.7824	18.8797	3.35735	12.6981	12.6368	9.2442	11.1844	6.54775	9.2781
ENSMUSG00000006389	-0.513863	0.805355	NA	0	0.868645	0	0	0	0	0.144774	0	0.846541	0.902627	0	0	0	0.291528
ENSMUSG00000006390	0.232044	0.0438795	0.207139	181.324	200.657	190.186	176.668	161.212	175.36	180.901	133.175	173.541	188.649	121.015	151.922	154.691	153.832
ENSMUSG00000006392	0.258811	0.0236214	0.142532	326.384	297.077	346.309	248.707	261.522	299.866	296.644	264.111	235.338	278.912	226.903	218.096	264.365	247.954
ENSMUSG00000006395	-0.300379	0.225609	0.519224	68.2125	70.3602	86.1042	86.6188	77.0236	82.4194	78.4565	117.507	94.8126	112.828	85.719	80.155	89.2131	96.7059
ENSMUSG00000006398	0.0498756	0.770278	0.907603	219.316	185.021	216.68	338.757	292.869	314.772	261.236	215.989	174.387	250.93	257.157	300.115	315.11	252.282
ENSMUSG00000006403	0.58298	2.25613e-05	0.00097712	1314.17	1280.38	1299.13	1484.53	1504.65	1520.37	1400.54	1201.93	1053.94	1163.49	742.898	762.405	688.332	935.499
ENSMUSG00000006411	-0.146633	0.511426	0.768429	90.6622	86.8645	123.952	59.1752	62.6936	71.8977	82.5409	139.889	83.8076	117.341	61.3479	74.5628	72.8437	91.6321
ENSMUSG00000006412	-0.0416916	0.739748	0.893669	320.34	363.962	312.246	302.737	317.946	305.127	320.393	329.02	362.32	346.609	320.186	287.999	332.298	329.738
ENSMUSG00000006418	-0.238226	0.0146016	0.104364	983.469	1038.9	1034.2	1102.03	1183.12	1161.76	1083.91	1233.26	1154.68	1238.4	1308.47	1438.13	1298.09	1278.51
ENSMUSG00000006423	-0.0288783	0.885497	0.957845	390.279	370.911	346.309	198.966	214.054	174.484	282.501	257.396	261.581	209.409	342.036	293.591	364.218	288.039
ENSMUSG00000006435	-0.100802	0.372975	0.666778	977.425	972.882	1043.66	1065.15	1287.01	1217	1093.86	1471.64	1220.71	1333.18	1051.32	1075.57	889.675	1173.68
ENSMUSG00000006442	0.0194617	0.833812	0.936487	1366.84	1284.73	1491.21	1228.96	1266.41	1384.47	1337.1	1350.77	1109.82	1377.41	1279.9	1361.7	1435.59	1319.2
ENSMUSG00000006445	4.26245	NA	NA	2.59035	4.34322	0.9462	55.7448	2.68687	3.50721	11.6364	1.11912	0	0	0.840382	0.932035	0.818468	0.618334
ENSMUSG00000006456	0.116779	0.386432	0.677715	366.966	442.14	435.252	604.616	582.155	476.98	484.685	420.787	477.449	388.13	469.774	437.125	487.807	446.845
ENSMUSG00000006457	2.60319	0.022185	NA	0	0.868645	0.9462	10.2913	2.68687	7.01441	3.63458	0	0	1.80525	0.840382	0.932035	0	0.596279
ENSMUSG00000006462	-0.25665	0.364783	0.6587	31.0842	29.5339	20.8164	22.2979	8.06061	17.536	21.5548	21.2632	33.8616	19.8578	26.8922	27.029	25.3725	25.7127
ENSMUSG00000006463	-0.0534322	0.727748	0.887297	170.1	134.64	145.715	182.671	182.707	182.375	166.368	224.942	182.006	192.26	126.898	167.766	144.869	173.123
ENSMUSG00000006464	-0.0321962	0.808887	0.925266	146.786	145.064	157.069	93.4797	105.684	105.216	125.55	126.46	122.748	138.102	120.175	130.485	131.773	128.291
ENSMUSG00000006469	-0.185227	0.917448	NA	0	0	0	1.71522	0	3.50721	0.870405	0	0.846541	0	4.20191	0	0.818468	0.97782
ENSMUSG00000006471	0.543988	0.0049023	0.0510951	151.967	163.305	128.683	132.072	100.31	120.122	132.743	47.0028	96.5057	103.802	105.888	89.4754	101.49	90.694
ENSMUSG00000006476	-0.135363	0.403718	0.691291	278.894	246.695	332.116	423.66	489.906	438.401	368.279	490.172	358.933	410.695	356.322	421.28	391.228	404.772
ENSMUSG00000006488	-0.960355	0.0972633	NA	3.4538	6.08051	4.731	0.857612	8.06061	4.38401	4.59459	10.072	6.77233	7.22101	6.72306	13.0485	9.82162	8.94309
ENSMUSG00000006494	-0.788869	0.146418	0.413549	25.9035	37.3517	33.117	203.254	283.017	213.063	132.618	339.092	308.141	210.312	196.649	243.261	77.7545	229.202
ENSMUSG00000006498	-0.0413145	0.848399	0.943696	1453.19	1708.62	1429.71	1801.84	1765.27	1500.21	1609.81	987.06	1670.23	1067.81	1934.56	2177.23	2101.01	1656.32
ENSMUSG00000006517	0.0859171	0.735984	0.891619	527.568	550.721	490.131	1136.34	1289.7	1259.09	875.59	1090.02	1069.18	1022.68	568.939	633.784	566.38	825.163
ENSMUSG00000006519	2.54829	0.0636413	NA	0	2.60593	0.9462	9.43373	1.79125	0.876802	2.60899	1.11912	0	0	0	0	1.63694	0.459342
ENSMUSG00000006522	1.81381	0.341982	NA	0	0.868645	0	0.857612	0.895623	0.876802	0.583114	0	0	0	0	0	0	0
ENSMUSG00000006526	0.202401	0.0427254	0.20427	266.806	224.11	255.474	246.135	247.192	256.903	249.437	210.394	187.932	226.559	223.542	193.863	256.999	216.548
ENSMUSG00000006527	-0.22127	0.217784	0.510637	50.9435	50.3814	48.2562	87.4764	85.0842	80.6658	67.1346	78.3381	69.4164	72.2101	73.1132	88.5434	88.3946	78.336
ENSMUSG00000006529	-0.403197	0.816367	NA	0	0.868645	0	0.857612	0	0.876802	0.433843	0	0	0	1.68076	0.932035	0.818468	0.571878
ENSMUSG00000006538	0.671095	0.404341	NA	3.4538	6.08051	1.8924	2.57284	2.68687	6.13761	3.80401	3.35735	0	2.70788	4.20191	0	4.09234	2.39325
ENSMUSG00000006542	2.10757	0.450999	NA	0	0	0	4.28806	0	0	0.714677	0	0	0	0	0	0	0
ENSMUSG00000006546	-0.115268	0.700807	0.873596	11.2248	11.2924	10.4082	9.43373	17.0168	12.2752	11.9419	14.5485	12.6981	15.3447	11.7653	11.1844	12.277	12.9697
ENSMUSG00000006567	0.858049	0.00313713	0.0383961	42.309	50.3814	65.2878	69.4666	53.7374	50.8545	55.3394	44.7646	18.6239	43.3261	15.9673	27.9611	33.5572	30.7
ENSMUSG00000006574	-0.586054	0.665285	NA	0	0	0.9462	4.28806	0	0	0.872377	0	2.53962	1.80525	2.52115	0.932035	0	1.29968
ENSMUSG00000006575	-0.236206	0.172186	0.451167	3312.19	3144.49	3666.52	2559.97	2586.56	2944.3	3035.67	4338.81	3514.84	4258.59	2811.92	3167.99	3363.09	3575.87
ENSMUSG00000006576	0.275008	0.272746	0.57088	492.166	462.119	523.248	328.465	354.667	384.039	424.118	545.009	401.26	508.179	209.255	219.96	220.986	350.775
ENSMUSG00000006585	-0.1524	0.497096	0.75855	867.767	832.162	943.361	1218.67	1222.53	1260.84	1057.55	773.309	784.744	879.159	1464.79	1371.96	1776.9	1175.14
ENSMUSG00000006586	2.10723	0.567862	NA	0.86345	0	0	3.43045	0	0	0.71565	0	0	0	0	0	0	0
ENSMUSG00000006587	1.06645	0.2792	NA	0	3.47458	1.8924	3.43045	2.68687	0	1.91405	2.23823	0	0.902627	1.68076	0	0.818468	0.940015
ENSMUSG00000006589	-0.0158441	0.925428	0.973808	3420.99	3162.74	4044.06	2917.6	3195.58	3544.03	3380.83	4271.66	3109.35	4096.12	2898.48	3126.98	3007.87	3418.41
ENSMUSG00000006599	0.304017	0.0787974	0.291178	1197.61	1097.1	1054.07	565.166	578.572	626.913	853.237	700.566	673.847	676.068	652.977	685.978	757.083	691.086
ENSMUSG00000006611	-0.178764	0.374566	0.668328	46.6263	48.6441	39.7404	42.8806	40.303	38.5793	42.7956	61.5513	52.4855	62.2813	28.573	45.6697	41.7419	48.7171
ENSMUSG00000006638	0.374342	0.579417	NA	2.59035	6.08051	5.6772	1.71522	1.79125	2.63041	3.41416	6.71469	1.69308	0.902627	2.52115	2.79611	1.63694	2.71076
ENSMUSG00000006641	0.173152	0.185481	0.46946	172.69	192.839	207.218	194.678	193.455	193.773	192.442	160.033	159.996	205.799	134.461	174.291	189.066	170.608
ENSMUSG00000006642	0.958872	0.0603895	0.249077	7.77105	3.47458	2.8386	17.1522	13.4343	14.0288	9.78327	8.95292	4.23271	5.41576	5.04229	4.66018	2.45541	5.12654
ENSMUSG00000006649	0.733409	0.421421	NA	0.86345	2.60593	0	42.8806	4.47812	2.63041	8.90975	3.35735	11.8516	7.22101	2.52115	5.59221	1.63694	5.36337
ENSMUSG00000006651	-0.702984	0.00300165	0.0372564	1741.58	1696.46	2161.12	2252.95	2548.05	2889.06	2214.87	5407.56	3679.07	4865.16	2460.64	2711.29	2511.06	3605.8
ENSMUSG00000006673	-0.00197039	0.987667	0.995809	1215.74	1471.48	1239.52	1178.36	1274.47	1209.99	1264.93	951.248	1324.84	1117.45	1416.04	1367.3	1420.04	1266.15
ENSMUSG00000006675	-0.325724	0.0128518	0.0961753	182.188	207.606	178.832	188.675	183.603	154.317	182.537	240.61	272.586	222.949	183.203	233.941	220.168	228.909
ENSMUSG00000006676	0.169733	0.122667	0.375027	2371.9	2253.27	2630.44	2193.77	2344.74	2504.15	2383.04	2332.24	1874.24	2471.39	2045.49	1947.95	2041.26	2118.76
ENSMUSG00000006678	0.00374797	0.988494	0.99622	255.581	236.271	242.227	527.431	378.849	444.538	347.483	255.158	258.195	261.762	428.595	397.979	477.167	346.476
ENSMUSG00000006699	0.0481584	0.723922	0.88497	6857.52	7557.21	6450.24	5196.27	5477.63	5334.46	6145.56	5286.7	5425.48	5185.59	6518	6769.37	6476.54	5943.61
ENSMUSG00000006705	-0.371473	0.000773933	0.0139315	424.817	419.556	358.61	419.372	439.751	391.93	409.006	430.859	476.603	457.632	649.615	587.182	570.473	528.727
ENSMUSG00000006711	0.618539	0.355992	NA	0	1.73729	6.6234	10.2913	6.26936	7.89122	5.46877	3.35735	5.07925	2.70788	5.04229	0.932035	4.09234	3.53519
ENSMUSG00000006715	-0.07906	0.695617	0.871479	105.341	116.398	130.576	131.215	129.865	163.085	129.413	153.319	77.8818	129.076	146.226	138.873	175.152	136.755
ENSMUSG00000006717	0.0107627	0.959659	0.986417	174.417	185.89	173.155	96.9101	85.0842	97.325	135.463	129.817	159.15	157.057	92.442	123.961	144.05	134.413
ENSMUSG00000006720	0.395628	0.0317454	0.171084	181.324	180.678	177.886	121.781	105.684	105.216	145.428	96.2439	100.738	115.536	100.846	109.048	139.958	110.395
ENSMUSG00000006724	-0.234971	0.117819	0.366931	134.698	128.559	143.822	93.4797	106.579	129.767	122.818	126.46	120.209	127.27	142.025	163.106	186.611	144.28
ENSMUSG00000006728	-0.01971	0.862504	0.949319	2965.09	2749.26	3174.5	2559.11	2842.71	2957.45	2874.69	3445.76	2708.08	3306.32	2559.8	2792.38	2675.57	2914.65
ENSMUSG00000006731	-0.0126842	0.95499	0.984687	115.702	112.924	122.06	183.529	217.636	223.584	162.573	243.967	151.531	206.702	121.015	135.145	127.681	164.34
ENSMUSG00000006732	-0.0983088	0.503833	0.762667	595.78	575.043	620.707	375.634	403.926	370.887	490.33	528.222	452.053	530.745	490.783	555.493	591.753	524.841
ENSMUSG00000006736	-0.247187	0.053443	0.232573	1387.56	1474.09	1211.14	970.817	1154.46	1036.38	1205.74	1363.08	1285.9	1314.22	1598.41	1580.73	1443.78	1431.02
ENSMUSG00000006740	-0.375479	0.000697083	0.0129132	2496.23	2474.77	2587.86	1908.19	2067.99	2176.22	2285.21	3499.47	2885.01	3133.92	2731.24	2749.5	2790.16	2964.89
ENSMUSG00000006763	0.0201747	0.886965	0.958165	373.01	354.407	386.05	411.654	393.179	386.67	384.161	426.383	297.982	357.44	380.693	363.494	447.702	378.949
ENSMUSG00000006764	0.0976815	0.539276	0.784559	121.746	122.479	135.307	186.102	201.515	179.744	157.816	200.322	135.447	162.473	132.78	106.252	149.78	147.842
ENSMUSG00000006782	0.557125	0.000308814	0.00716518	389.416	398.708	407.812	251.28	242.714	253.396	323.888	224.942	227.72	250.028	200.011	230.213	188.248	220.193
ENSMUSG00000006784	-0.103648	0.616239	0.832393	60.4415	65.1484	72.8574	39.4501	39.4074	43.8401	53.5241	48.122	60.951	61.3786	58.8267	45.6697	68.7514	57.2832
ENSMUSG00000006800	0.369214	0.348621	0.644848	23.3131	21.7161	21.7626	72.0394	8.95623	23.6736	28.5769	30.2161	27.0893	28.8841	11.7653	14.9126	20.4617	22.2215
ENSMUSG00000006818	-0.0545608	0.484349	0.75102	1368.57	1469.75	1327.52	1265.84	1373.89	1317.83	1353.9	1516.4	1533.93	1469.48	1269.82	1322.56	1326.74	1406.49
ENSMUSG00000006850	0.110549	0.384473	0.676093	147.65	112.055	129.629	160.373	168.377	149.056	144.524	127.579	135.447	137.199	164.715	115.572	121.952	133.744
ENSMUSG00000006906	-0.220107	0.00639418	0.0609143	386.826	391.759	371.857	388.498	452.29	451.553	407.13	503.602	519.776	492.834	436.158	471.61	423.967	474.658
ENSMUSG00000006920	-0.241272	0.0717642	0.277167	747.748	829.556	741.821	950.234	927.865	847.867	840.848	749.807	843.155	796.117	1298.39	1168.77	1104.93	993.529
ENSMUSG00000006930	0.0572471	0.636005	0.842517	1836.56	1790.28	2103.4	1682.63	1773.33	1857.07	1840.55	2062.53	1557.64	2200.6	1526.13	1486.6	1781.81	1769.22
ENSMUSG00000006931	0.246285	0.4074	0.693643	227.087	241.483	295.214	494.842	493.488	550.631	383.791	397.286	327.611	352.024	283.209	280.543	301.196	323.645
ENSMUSG00000006932	0.282523	0.000200129	0.00512648	4910.44	4657.67	5099.07	4710	5148.94	5227.49	4958.94	4416.03	3635.89	4271.23	4196.03	4152.22	3793.6	4077.5
ENSMUSG00000006941	-0.233197	0.137262	0.399669	229.678	286.653	195.863	244.419	320.633	228.845	251.015	223.823	342.849	268.983	289.091	343.921	300.378	294.841
ENSMUSG00000006948	-0.513854	0.89028	NA	0	0	0.9462	0	0	0	0.1577	2.23823	0	0	0	0	0	0.373038
ENSMUSG00000006958	-0.363402	0.250409	0.547021	21.5862	23.4534	29.3322	57.46	60.0067	76.2817	44.6867	74.9807	58.4113	74.0154	57.9864	32.6212	47.4712	57.581
ENSMUSG00000006998	0.308938	9.66385e-05	0.00299466	4740.34	4714.14	4887.12	4012.77	4380.49	4636.53	4561.9	3971.74	3633.35	4022.11	3426.24	3590.2	3453.94	3682.93
ENSMUSG00000007021	-0.137307	0.471096	0.741337	1226.1	1199.6	1223.44	777.854	894.727	904.859	1037.76	1424.63	1027.7	1288.05	1072.33	1057.86	978.888	1141.58
ENSMUSG00000007029	-0.148126	0.474886	0.743586	5376.7	4885.26	5824.81	4469.02	4938.47	5333.58	5137.97	7128.76	4341.06	6555.78	5045.65	5332.17	5758.74	5693.7
ENSMUSG00000007030	0.384559	0.0386994	0.192479	66.4856	59.9365	63.3954	59.1752	88.6667	64.8833	67.0905	67.1469	72.8025	51.4497	37.8172	41.9416	38.468	51.6043
ENSMUSG00000007033	0.670476	0.364317	NA	3.4538	5.21187	2.8386	3.43045	3.58249	0.876802	3.23234	0	2.53962	1.80525	1.68076	0	5.72928	1.95915
ENSMUSG00000007034	1.09331	0.175772	NA	4.31725	5.21187	2.8386	6.00328	1.79125	2.63041	3.79878	0	1.69308	1.80525	3.36153	3.72814	0	1.76467
ENSMUSG00000007035	-0.80038	0.000120413	0.00351634	80.3008	68.623	56.772	79.7579	118.222	73.6513	79.5545	114.15	119.362	150.739	141.184	141.669	163.694	138.466
ENSMUSG00000007036	0.116719	0.378859	0.671827	467.99	457.776	472.154	453.677	468.411	491.009	468.503	574.106	444.434	549.7	356.322	346.717	324.932	432.702
ENSMUSG00000007038	-0.237694	0.352566	0.647866	651.041	654.958	781.561	401.362	506.027	521.697	586.108	978.107	665.381	884.574	558.014	515.416	545.918	691.235
ENSMUSG00000007039	0.249225	0.387369	0.678327	1734.67	1612.21	2227.35	1299.28	1467.93	1825.5	1694.49	2388.19	1328.22	1899.13	954.674	1064.38	920.777	1425.9
ENSMUSG00000007041	0.125487	0.421746	0.704462	1909.95	1899.73	2131.79	1656.91	1869.17	1964.04	1905.26	2332.24	1905.56	2242.13	1289.99	1385.94	1325.92	1746.96
ENSMUSG00000007050	-0.14875	0.246103	0.542656	139.879	150.276	189.24	144.936	144.195	176.237	157.461	132.056	150.684	176.012	185.724	189.203	210.346	174.004
ENSMUSG00000007080	-0.185144	0.490316	0.754349	312.569	383.941	385.103	758.129	567.825	645.326	508.816	305.518	346.235	356.538	701.719	772.657	987.073	578.29
ENSMUSG00000007097	0.682133	0.199899	NA	2.59035	7.8178	8.5158	12.8642	6.26936	13.152	8.53492	2.23823	5.07925	10.8315	4.20191	1.86407	7.36622	5.26353
ENSMUSG00000007107	-0.228458	0.644392	0.846704	5.1807	2.60593	6.6234	22.2979	8.06061	7.89122	8.77663	4.47646	6.77233	9.02627	16.8076	11.1844	13.0955	10.2271
ENSMUSG00000007122	0.28304	0.436721	0.715117	13.8152	13.8983	13.2468	29.1588	17.0168	21.92	18.176	6.71469	10.1585	8.12364	21.8499	14.9126	27.0095	14.7948
ENSMUSG00000007207	0.154752	0.191447	0.477419	448.131	428.242	509.055	385.925	486.323	410.343	444.67	501.364	414.805	444.995	311.782	344.853	381.406	399.867
ENSMUSG00000007209	-0.513847	0.890282	NA	0	0	0	0	0	0	0	0	0	0	0	0.932035	0	0.155339
ENSMUSG00000007216	-0.0914795	0.686429	0.867052	201.184	221.504	244.12	310.456	351.084	330.554	276.484	380.499	318.299	353.83	213.457	241.397	261.091	294.762
ENSMUSG00000007279	1.64863	0.362065	NA	0	1.73729	0	0.857612	0	1.7536	0.724751	0	0.846541	0	0	0	0	0.14109
ENSMUSG00000007338	0.162718	0.262047	0.559574	325.521	325.742	330.224	257.284	272.269	263.917	295.826	308.876	226.026	304.185	236.147	235.805	275.824	264.477
ENSMUSG00000007379	2.75618	NA	NA	0	0	0.9462	55.7448	0.895623	4.38401	10.3284	2.23823	1.69308	0	2.52115	2.79611	0	1.54143
ENSMUSG00000007411	-0.206167	0.00759785	0.0682083	1186.38	1174.41	1206.4	1136.34	1095.35	1187.19	1164.34	1430.23	1408.64	1330.47	1260.57	1320.69	1310.37	1343.5
ENSMUSG00000007415	-0.215552	0.214077	0.506259	1146.66	1137.06	1216.81	736.689	705.751	807.534	958.417	1177.31	920.19	1034.41	1189.14	1138.95	1217.06	1112.84
ENSMUSG00000007440	0.397882	0.055512	0.237712	172.69	119.873	175.047	120.066	139.717	117.491	140.814	170.106	98.1988	135.394	73.9536	85.7473	80.2099	107.268
ENSMUSG00000007458	0.162233	0.181801	0.463669	1566.3	1666.93	1581.1	1278.7	1371.2	1318.71	1463.82	1260.12	1316.37	1349.43	1315.2	1221.9	1384.85	1307.98
ENSMUSG00000007476	-0.0879417	0.519781	0.77343	163.192	176.335	162.746	191.247	219.428	191.143	184.015	202.56	247.19	221.144	158.832	172.427	171.878	195.672
ENSMUSG00000007480	1.29025	0.284852	NA	2.59035	1.73729	0	1.71522	0.895623	1.7536	1.44868	0	0.846541	0	0	1.86407	0.818468	0.58818
ENSMUSG00000007564	-0.123896	0.35524	0.650176	3297.52	3061.97	3611.64	2600.28	3077.36	3181.91	3138.45	3868.78	2917.18	3738.68	3180.85	3373.97	3440.84	3420.05
ENSMUSG00000007570	-0.0808425	0.70764	0.877377	312.569	294.471	397.404	408.223	475.576	480.487	394.788	546.128	333.537	458.534	399.181	372.814	396.139	417.722
ENSMUSG00000007589	0.0941925	0.541133	0.785707	110.522	110.318	112.598	153.513	128.074	120.999	122.67	96.2439	97.3522	129.076	130.259	113.708	121.952	114.765
ENSMUSG00000007591	-0.0282486	0.941631	0.979718	5.1807	4.34322	4.731	12.8642	7.16498	9.64482	7.32148	7.83381	7.61887	7.22101	5.88267	6.52425	9.82162	7.48371
ENSMUSG00000007594	0.355762	0.0825144	0.299403	47.4897	48.6441	49.2024	78.0427	60.9024	61.3761	57.6096	45.8837	53.3321	61.3786	36.9768	33.5533	39.2865	45.0685
ENSMUSG00000007603	-0.0030393	0.983341	0.994488	806.462	764.408	902.675	699.811	768.445	777.723	786.587	863.957	683.159	889.99	747.1	722.327	823.379	788.319
ENSMUSG00000007610	0.159115	0.348684	0.644887	408.412	368.305	424.844	416.799	395.865	456.814	411.84	378.261	272.586	357.44	419.351	358.834	426.422	368.816
ENSMUSG00000007613	-0.136165	0.127546	0.384658	2312.32	2398.33	2219.78	2259.81	2590.14	2465.57	2374.32	2388.19	2461.74	2435.29	2900.16	2938.71	2530.7	2609.13
ENSMUSG00000007617	-0.33484	0.00116911	0.0188414	707.165	777.437	711.542	620.053	672.613	554.139	673.825	837.098	858.393	716.686	920.218	990.754	775.908	849.843
ENSMUSG00000007646	-0.193626	0.229207	0.523136	145.06	156.356	115.436	136.36	144.195	121.875	136.547	125.341	180.313	144.42	155.471	133.281	196.432	155.876
ENSMUSG00000007653	-0.0329619	0.99294	NA	0	0	0	0.857612	0	0	0.142935	0	0.846541	0	0	0	0	0.14109
ENSMUSG00000007656	0.158704	0.458654	0.731825	641.543	642.797	563.935	372.204	375.266	327.924	487.278	513.674	437.662	439.579	392.458	401.707	434.607	436.615
ENSMUSG00000007659	-0.0178223	0.914852	0.970165	506.845	456.039	556.365	436.524	500.653	469.089	487.586	551.724	466.444	509.984	430.276	508.891	495.173	493.749
ENSMUSG00000007670	-0.022483	0.782602	0.913464	2940.91	2932.55	2834.81	2816.4	2904.51	2816.29	2874.24	2720.57	2797.82	2742.18	2894.28	3214.59	3145.37	2919.13
ENSMUSG00000007682	1.02576	0.149743	NA	2.59035	3.47458	2.8386	4.28806	1.79125	5.26081	3.37394	2.23823	0.846541	0.902627	0.840382	2.79611	2.45541	1.67988
ENSMUSG00000007721	0.159475	0.382365	0.674811	271.987	253.644	391.727	200.681	210.471	309.511	273.004	306.638	234.492	299.672	157.992	212.504	256.181	244.58
ENSMUSG00000007739	-0.154789	0.216055	0.50845	11611.7	11189	11680.8	10198.7	11166.6	11947.3	11299	13987.8	10646.1	12652.1	13076.3	12289.8	12821.3	12578.9
ENSMUSG00000007777	0.358002	0.0264305	0.153508	218.453	265.805	207.218	144.079	176.438	164.839	196.139	101.839	179.467	188.649	129.419	147.262	169.423	152.676
ENSMUSG00000007783	0.0489957	0.723398	0.884872	576.785	534.217	600.837	545.441	527.522	498.023	547.137	435.336	468.137	529.842	553.812	613.279	571.291	528.616
ENSMUSG00000007805	0	1	NA	0	0	0	0	0	0	0	0	0	0	0	0	0	0
ENSMUSG00000007812	0.0800421	0.639505	0.844127	2700.01	2776.19	2520.68	1612.31	1606.75	1651.02	2144.49	1716.72	2085.88	1711.38	2216.09	2333.82	2107.56	2028.57
ENSMUSG00000007815	-0.169659	0.0178418	0.119608	1876.28	2028.29	1932.14	1595.16	1739.3	1786.05	1826.2	2148.7	2144.29	2029.11	1997.59	2166.98	1839.92	2054.43
ENSMUSG00000007817	0.352093	0.00488316	0.0510121	504.255	560.276	567.72	678.371	605.441	678.644	599.118	510.317	621.361	507.276	353.801	435.261	389.591	469.601
ENSMUSG00000007827	0.0642275	0.678858	0.863096	264.216	273.623	271.559	373.061	343.024	315.649	306.855	256.277	355.547	283.425	303.378	326.212	235.719	293.426
ENSMUSG00000007833	0.0376186	0.821763	0.930485	277.167	223.242	303.73	279.581	276.748	292.852	275.553	360.355	234.492	328.556	246.232	196.659	246.359	268.776
ENSMUSG00000007836	0.0976455	0.539624	0.784873	1835.69	1763.35	2255.74	1640.61	1788.56	2136.77	1903.45	2284.11	1563.56	2103.12	1376.55	1634.79	1713.05	1779.2
ENSMUSG00000007837	-0.0907108	0.711518	0.879362	63.0318	62.5424	62.4492	84.9036	84.1886	58.7457	69.3102	69.3851	49.9459	81.2364	84.0382	75.4949	82.6653	73.7943
ENSMUSG00000007850	-0.0908924	0.250385	0.547021	4742.93	4528.25	5132.19	4673.98	4813.08	5600.13	4915.09	5952.57	4964.96	5131.43	5179.27	5317.26	4866.61	5235.35
ENSMUSG00000007867	-0.071838	0.578826	0.811103	115.702	114.661	110.705	91.7645	102.997	101.709	106.256	92.8866	119.362	111.926	82.3574	128.621	133.41	111.427
ENSMUSG00000007872	1.76394	1.5674e-20	5.78966e-17	166.646	158.962	203.433	178.383	188.081	184.128	179.939	74.9807	53.3321	56.8655	57.146	33.5533	43.3788	53.2094
ENSMUSG00000007877	0.923293	0.600423	NA	0	0	0.9462	1.71522	0	0	0.443571	0	0	0	0	0	0.818468	0.136411
ENSMUSG00000007880	0.0535116	0.659197	0.853902	3860.48	3940.17	3906.86	3681.73	3779.53	3823.73	3832.08	3340.56	4463.81	3779.3	3340.52	3541.73	3688.02	3692.32
ENSMUSG00000007888	0.434981	0.222859	0.516564	44.8994	40.8263	73.8036	87.4764	102.997	113.984	77.3311	86.1719	86.3472	72.2101	31.9345	27.029	40.105	57.2996
ENSMUSG00000007891	0.0480508	0.652025	0.849901	4137.65	4419.67	4150.03	2789.81	3312.91	3216.99	3671.18	3535.28	3826.37	3630.37	3528.76	3567.83	3216.58	3550.87
ENSMUSG00000007892	-0.123867	0.486375	0.752225	8610.32	8024.54	9749.64	7281.98	8658.88	8922.33	8541.28	10875.6	8412.08	9952.36	8513.91	9021.17	9067.81	9307.15
ENSMUSG00000007907	0.44793	0.904284	NA	0	0	0	0.857612	0	0	0.142935	0	0	0	0	0	0	0
ENSMUSG00000007908	-0.0490397	0.743902	0.896166	215.862	212.818	197.756	218.691	218.532	271.809	222.578	249.563	257.348	268.983	200.851	185.475	220.168	230.398
ENSMUSG00000007944	0.0923643	0.708295	0.87754	445.54	390.022	545.957	447.673	432.586	604.116	477.649	642.372	372.478	578.584	342.876	356.97	396.139	448.236
ENSMUSG00000007946	-0.0633508	0.785453	0.914258	1177.75	1164.85	1408.89	1265.84	1450.91	1618.58	1347.8	2416.17	1371.4	1891	823.574	1113.78	836.475	1408.73
ENSMUSG00000007950	-0.141163	0.464078	0.736535	746.021	727.924	928.222	1202.37	1281.64	1435.32	1053.58	1384.35	1022.62	1243.82	1043.75	1155.72	1122.12	1162.06
ENSMUSG00000007987	-0.367732	0.00658233	0.0621221	130.381	102.5	120.167	100.341	111.057	112.231	112.779	167.867	123.595	143.518	123.536	173.359	143.232	145.851
ENSMUSG00000007989	-0.540778	0.0170041	0.115544	1082.77	1173.54	1035.14	1550.56	1597.79	1537.91	1329.62	2022.24	2310.21	2214.14	1834.55	1680.46	1544.45	1934.34
ENSMUSG00000008028	0.477438	0.352889	0.647992	3.4538	8.68645	6.6234	23.1555	11.6431	10.5216	10.6806	5.59558	3.38616	8.12364	4.20191	15.8446	9.00315	7.69251
ENSMUSG00000008035	-0.304432	0.0022781	0.030644	543.11	616.738	568.666	667.222	757.697	761.064	652.416	729.663	805.061	797.922	817.692	778.25	903.589	805.363
ENSMUSG00000008036	0.163689	0.232777	0.527501	701.985	623.687	742.767	467.398	420.943	562.03	586.468	539.414	529.088	559.629	449.604	534.988	528.731	523.576
ENSMUSG00000008090	0.872102	0.0116443	0.0902124	20.7228	16.5043	21.7626	61.7481	43.8855	51.7313	36.0591	19.025	9.31195	14.442	27.7326	21.4368	26.191	19.6899
ENSMUSG00000008129	0.425051	0.1471	0.414553	12.9517	19.1102	20.8164	18.0098	21.495	17.536	18.3199	16.7867	16.0843	10.8315	9.2442	21.4368	8.18468	13.7614
ENSMUSG00000008136	-0.0474549	0.907115	0.9664	5.1807	10.4237	9.462	3.43045	17.9125	9.64482	9.34236	4.47646	11.005	9.9289	10.925	10.2524	10.6401	9.53797
ENSMUSG00000008140	-0.250829	0.118621	0.368161	790.057	781.78	879.02	891.059	1016.53	994.293	892.123	1328.39	885.482	1190.56	967.28	1005.67	993.621	1061.83
ENSMUSG00000008153	0.0520582	0.714654	0.881096	337.609	353.539	370.91	363.627	365.414	348.967	356.678	424.145	430.889	424.235	255.476	272.154	259.455	344.392
ENSMUSG00000008167	0.0702472	0.717269	0.882493	303.934	232.797	278.183	180.956	178.229	203.418	229.586	270.826	222.64	250.93	217.659	194.795	156.327	218.863
ENSMUSG00000008193	-0.27898	0.725887	NA	3.4538	0	2.8386	2.57284	4.47812	0	2.22389	2.23823	1.69308	4.51313	2.52115	1.86407	3.27387	2.68392
ENSMUSG00000008200	-0.116012	0.156551	0.428619	911.803	852.141	903.621	947.661	870.546	922.395	901.361	853.885	941.354	853.885	1001.74	1155.72	1051.73	976.386
ENSMUSG00000008206	-0.1829	0.389971	0.679983	621.684	628.899	691.672	991.399	1183.12	1202.1	886.478	1139.26	880.403	958.59	1076.53	1140.81	843.023	1006.44
ENSMUSG00000008226	-0.320464	0.0119341	0.0917614	156.284	165.911	136.253	211.83	198.828	219.2	181.385	204.798	215.021	213.02	228.584	254.446	243.085	226.492
ENSMUSG00000008301	-0.267518	0.0568691	0.241008	214.999	225.848	279.129	177.526	228.384	217.447	223.889	276.421	283.591	286.133	237.828	250.718	281.553	269.374
ENSMUSG00000008305	-0.466689	0.0141579	0.102451	271.123	284.047	329.278	362.77	381.535	404.206	338.826	540.533	386.869	443.19	459.689	470.678	509.087	468.341
ENSMUSG00000008307	-0.00137627	0.993866	0.99819	117.429	122.479	118.275	176.668	174.646	168.346	146.307	119.745	114.283	139.907	164.715	156.582	182.518	146.292
ENSMUSG00000008318	0.0275364	0.859685	0.947913	91.5257	79.9153	119.221	138.933	151.36	128.013	118.161	113.031	113.436	131.784	111.771	99.7278	125.226	115.829
ENSMUSG00000008333	0.105106	0.289943	0.589883	368.693	343.983	355.771	319.889	307.199	321.786	336.22	294.327	339.463	283.425	341.195	284.271	330.661	312.224
ENSMUSG00000008348	-0.0689239	0.588543	0.816991	598.371	527.268	616.922	482.835	495.28	533.972	542.441	532.699	584.96	602.052	521.037	615.143	557.377	568.878
ENSMUSG00000008373	0.384633	0.00420823	0.0468205	316.023	324.005	341.578	352.478	312.572	291.975	323.105	195.845	266.66	222.949	285.73	238.601	272.55	247.056
ENSMUSG00000008384	-0.229961	0.452252	0.726949	135.562	132.034	187.348	122.638	136.135	164.839	146.426	231.657	93.1195	148.933	172.278	224.621	160.42	171.838
ENSMUSG00000008393	-0.284914	0.0253002	0.148925	910.076	1065.83	997.295	1396.19	1557.49	1626.47	1258.89	1669.72	1473.83	1465.87	1503.44	1590.05	1501.07	1534
ENSMUSG00000008398	0.0867387	0.533665	0.781493	520.66	552.458	447.553	695.523	800.687	703.195	620.013	506.959	637.445	471.171	631.127	685.978	569.654	583.722
ENSMUSG00000008429	-0.00177028	0.986578	0.995581	719.254	724.45	668.963	573.742	622.458	546.247	642.519	728.544	739.03	643.573	579.864	623.532	547.555	643.683
ENSMUSG00000008435	0.569324	6.20554e-06	0.000347304	1005.92	987.649	934.845	779.569	736.202	638.312	847.083	491.292	494.38	608.37	589.108	610.483	630.221	570.642
ENSMUSG00000008438	1.12176	0.0266074	0.154048	6.9076	9.55509	8.5158	12.0066	7.16498	14.9056	9.84261	0	4.23271	3.61051	9.2442	2.79611	6.54775	4.40521
ENSMUSG00000008450	0.410043	0.00518122	0.053015	347.97	338.772	376.588	377.349	304.512	333.185	346.396	221.585	281.898	257.249	233.626	295.455	273.368	260.53
ENSMUSG00000008461	-0.331319	0.704384	NA	0	1.73729	2.8386	1.71522	0.895623	0.876802	1.34392	2.23823	0.846541	2.70788	0.840382	2.79611	0.818468	1.70793
ENSMUSG00000008475	0.215246	0.053576	0.232987	2409.03	2409.62	2367.39	1963.93	2246.22	2198.14	2265.72	2371.41	2178.15	2228.59	1781.61	1673	1480.61	1952.23
ENSMUSG00000008482	0.379526	0.409576	0.694624	7.77105	8.68645	14.193	10.2913	8.95623	5.26081	9.19315	1.11912	6.77233	1.80525	10.925	11.1844	9.82162	6.93795
ENSMUSG00000008489	-0.0826376	0.584619	0.814499	1592.2	1864.98	1539.47	1517.12	1490.32	1574.74	1596.47	1536.55	1811.6	1590.43	1780.77	1813.74	1609.93	1690.5
ENSMUSG00000008496	-0.477083	0.00680629	0.0632321	120.883	95.5509	111.652	140.648	145.987	185.005	133.288	230.538	210.789	222.046	169.757	119.301	162.057	185.748
ENSMUSG00000008540	2.93451	0.0585134	NA	1.7269	0	2.8386	2.57284	0.895623	2.63041	1.77739	1.11912	0	0	0	0	0	0.186519
ENSMUSG00000008575	0.063425	0.623522	0.836307	2539.41	2690.19	2426.06	3342.97	3423.07	3494.93	2986.1	2445.27	2717.4	2298.09	3328.75	3337.62	3017.69	2857.47
ENSMUSG00000008590	1.25113	0.0135653	0.10016	17.269	8.68645	9.462	6.8609	12.5387	7.01441	10.3052	1.11912	6.77233	7.22101	2.52115	6.52425	1.63694	4.29913
ENSMUSG00000008601	0.245178	0.493268	0.756275	10.3614	7.8178	13.2468	7.71851	10.7475	15.7824	10.9457	7.83381	8.46541	3.61051	11.7653	8.38832	14.7324	9.13264
ENSMUSG00000008604	-0.00169946	0.986328	0.995581	733.932	867.776	731.412	850.751	840.094	753.173	796.19	663.635	750.035	737.446	884.082	857.473	887.22	796.649
ENSMUSG00000008658	0.242077	0.588793	0.816991	6.9076	9.55509	4.731	8.57612	9.85185	17.536	9.52628	5.59558	6.77233	15.3447	4.20191	6.52425	9.82162	8.04339
ENSMUSG00000008668	0.0843168	0.684846	0.866152	7522.38	6952.63	7946.19	5500.72	5936.19	7412.48	6878.43	7699.51	4987.82	6663.19	6213.79	6348.09	7015.91	6488.05
ENSMUSG00000008682	-0.212203	0.10432	0.342461	18541.7	17602.2	18403.6	14969.6	17332.1	17985.8	17472.5	24358.7	18313.2	23319.4	18350.6	18312.6	18794.5	20241.5
ENSMUSG00000008683	-0.0643865	0.7018	0.874053	6702.1	6193.44	7828.86	4872.09	5240.29	6412.05	6208.14	7118.69	5178.29	7115.41	5946.54	6262.35	7327.75	6491.5
ENSMUSG00000008690	0.102919	0.458493	0.731814	2020.47	1940.55	2025.81	2115.73	2306.23	2284.95	2115.62	1887.95	1509.38	1819.7	2160.62	2304.92	2137.02	1969.93
ENSMUSG00000008730	0.0407263	0.744459	0.896369	2743.18	2893.46	2567.99	1840.44	2031.27	1882.49	2326.47	2115.13	2413.49	2030.01	2347.19	2389.74	2273.71	2261.54
ENSMUSG00000008734	1.15624	9.51973e-05	0.00296492	40.5821	44.3009	37.848	85.7612	78.8148	76.2817	60.5981	15.6676	32.1686	27.0788	29.4134	26.097	31.9203	27.0576
ENSMUSG00000008763	-0.0529269	0.683455	0.865341	1496.36	1571.38	1420.25	1086.59	1082.81	1109.15	1294.42	1261.24	1464.52	1390.05	1329.48	1384.07	1226.88	1342.71
ENSMUSG00000008813	0.447925	0.888854	NA	0	0	0	0	1.79125	0	0.298541	1.11912	0	0	0	0	0	0.186519
ENSMUSG00000008822	-0.546315	0.000371951	0.00829133	108.795	88.6018	71.9112	72.897	86.8754	96.4482	87.588	100.72	109.204	116.439	160.513	126.757	152.235	127.645
ENSMUSG00000008843	0.447933	0.904283	NA	0	0	0	0.857612	0	0	0.142935	0	0	0	0	0	0	0
ENSMUSG00000008845	-0.513847	0.890282	NA	0	0	0	0	0	0	0	0	0	0	0.840382	0	0	0.140064
ENSMUSG00000008855	0.155257	0.350543	0.646329	2485.01	2399.2	2900.1	2180.05	2307.12	2562.89	2472.4	2875.01	2258.57	2623.03	1832.87	2024.38	1708.96	2220.47
ENSMUSG00000008859	-0.0426055	0.751881	0.899333	413.593	437.797	443.768	355.909	387.805	441.908	413.463	480.1	431.736	472.976	377.332	376.542	417.419	426.018
ENSMUSG00000008874	0.44793	0.904284	NA	0	0.868645	0	0	0	0	0.144774	0	0	0	0	0	0	0
ENSMUSG00000008892	-0.0314995	0.652665	0.850169	4620.32	4688.95	4745.19	3832.67	4170.02	4604.96	4443.68	4445.13	4555.24	4758.65	4323.77	4276.18	4889.53	4541.41
ENSMUSG00000008932	-0.499364	0.0477162	0.218226	53.5339	50.3814	49.2024	29.1588	56.4243	31.5649	45.0443	90.6483	82.961	86.6522	33.6153	40.0775	49.1081	63.8437
ENSMUSG00000008958	0.217118	0.0744162	0.281875	285.802	306.632	298.053	225.552	227.488	241.997	264.254	229.419	288.67	206.702	193.288	191.067	253.725	227.145
ENSMUSG00000008976	-0.198379	0.151965	0.422043	810.779	851.272	777.776	711.818	674.404	704.072	755.02	717.353	747.496	658.015	1028.63	1035.49	1009.17	866.026
ENSMUSG00000008999	2.59004	0.480662	NA	0	0	0	6.00328	0	0	1.00055	0	0	0	0	0	0	0
ENSMUSG00000009013	0.173845	0.30004	0.599983	1055.14	1007.63	1079.61	915.072	1040.71	1074.08	1028.71	1120.23	1202.93	1011.84	721.888	698.094	717.797	912.132
ENSMUSG00000009030	-0.147821	0.350168	0.646131	605.278	626.293	670.856	521.428	604.546	703.195	621.933	738.616	578.188	670.652	727.771	691.57	727.618	689.069
ENSMUSG00000009035	0.142514	0.302532	0.601744	929.936	1041.51	1010.54	971.674	1087.29	998.677	1006.6	1067.64	1260.5	995.597	723.569	752.153	673.6	912.176
ENSMUSG00000009070	-0.917415	0.308425	NA	1.7269	0	0	0	3.58249	3.50721	1.46943	1.11912	2.53962	1.80525	5.04229	1.86407	4.09234	2.74378
ENSMUSG00000009073	-0.00909528	0.888592	0.95855	1908.22	1948.37	1922.68	2033.4	2199.65	2175.34	2031.28	2013.29	2321.22	2130.2	1894.22	1878.98	2025.71	2043.94
ENSMUSG00000009075	-0.0301554	0.916357	0.970793	12.0883	14.767	15.1392	26.586	21.495	23.6736	18.9582	17.9058	16.9308	19.8578	26.0518	12.1165	22.9171	19.2966
ENSMUSG00000009076	0.33826	0.0420432	0.202582	154.558	134.64	156.123	126.069	119.118	143.795	139.05	125.341	111.743	112.828	80.6767	108.116	121.952	110.11
ENSMUSG00000009079	-0.0955358	0.436673	0.715102	2909.83	3054.16	2822.51	2615.72	2665.37	2692.66	2793.37	2304.26	2957.81	2478.61	3465.74	3535.21	3163.38	2984.17
ENSMUSG00000009090	0.117662	0.0758048	0.284503	1439.37	1537.5	1500.67	1406.48	1449.12	1448.48	1463.6	1450.37	1351.93	1530.86	1185.78	1241.47	1336.56	1349.49
ENSMUSG00000009092	0.165824	0.440136	0.717819	45.7628	29.5339	50.1486	42.023	28.6599	40.3329	39.4102	27.9779	39.7874	46.034	37.8172	28.8931	29.4649	34.9957
ENSMUSG00000009093	0.44793	0.904284	NA	0	0	0	0	0	0.876802	0.146134	0	0	0	0	0	0	0
ENSMUSG00000009097	0.0746659	0.879482	0.955925	39.7187	28.6653	38.7942	94.3373	136.135	120.122	76.2953	106.316	74.4956	99.289	43.6999	60.5823	50.745	72.5213
ENSMUSG00000009108	0.30953	0.0673236	0.266939	71.6663	92.0764	82.3194	60.8904	66.2761	59.6225	72.1419	54.8366	56.7182	57.7681	61.3479	42.8736	74.4806	58.0042
ENSMUSG00000009112	-0.101842	0.145183	0.41157	1421.24	1491.46	1462.82	1284.7	1287.91	1231.03	1363.19	1514.16	1603.35	1575.08	1361.42	1382.21	1342.29	1463.09
ENSMUSG00000009114	0.198571	0.871157	NA	2.59035	0.868645	0	1.71522	0	0	0.86237	1.11912	0.846541	0.902627	0.840382	0.932035	0	0.77345
ENSMUSG00000009115	-0.98966	0.18775	NA	1.7269	0	0.9462	6.8609	3.58249	2.63041	2.62448	13.4294	3.38616	8.12364	1.68076	3.72814	1.63694	5.33084
ENSMUSG00000009145	-0.459049	0.00486318	0.0508596	105.341	91.2077	122.06	94.3373	101.205	80.6658	99.1361	168.986	128.674	148.933	128.578	117.436	126.044	136.442
ENSMUSG00000009207	-0.343023	0.000739081	0.0134351	1002.47	966.802	996.348	910.784	942.195	1105.65	987.374	1236.62	1147.91	1112.04	1379.91	1374.75	1262.9	1252.35
ENSMUSG00000009210	-0.0851589	0.724573	0.885647	20.7228	28.6653	26.4936	49.7415	23.2862	32.4417	30.2252	26.8588	33.8616	33.3972	28.573	32.6212	36.8311	32.0238
ENSMUSG00000009214	1.91621	0.436517	NA	0	0	0.9462	3.43045	0	0.876802	0.875575	0	0.846541	0	0	0	0	0.14109
ENSMUSG00000009216	-0.220855	0.71802	NA	1.7269	2.60593	0.9462	8.57612	9.85185	5.26081	4.82797	13.4294	5.92579	7.22101	1.68076	4.66018	1.63694	5.75901
ENSMUSG00000009246	0.0235234	0.927065	0.974249	25.9035	18.2415	13.2468	30.874	30.4512	23.6736	23.7318	21.2632	19.4704	29.7867	18.4884	25.165	26.191	23.3941
ENSMUSG00000009248	0.030413	0.954594	0.984676	1.7269	6.94916	4.731	12.8642	17.0168	15.7824	9.84508	14.5485	5.92579	7.22101	15.1269	3.72814	11.4586	9.66815
ENSMUSG00000009281	0.262949	0.586195	NA	3.4538	5.21187	2.8386	6.8609	4.47812	7.01441	4.97628	2.23823	5.07925	3.61051	4.20191	3.72814	5.72928	4.09789
ENSMUSG00000009291	-0.22584	0.19561	0.48239	1195.01	1109.26	1302.92	1064.3	1170.58	1239.8	1180.31	1748.06	1181.77	1542.59	1379.91	1346.79	1084.47	1380.6
ENSMUSG00000009292	0.365108	0.00394278	0.0447905	1403.11	1288.2	1434.44	1052.29	1259.25	1154.75	1265.34	1046.37	852.467	997.403	1031.99	959.064	1007.53	982.472
ENSMUSG00000009293	-0.0499862	0.657273	0.853253	981.743	1044.11	943.361	831.026	893.832	848.744	923.803	929.985	810.986	847.567	1006.78	1029.9	1112.3	956.252
ENSMUSG00000009350	-0.0329619	0.99294	NA	0	0	0	0.857612	0	0	0.142935	0	0	0	0	0.932035	0	0.155339
ENSMUSG00000009356	0.928818	0.792204	NA	0	0.868645	0	0.857612	0	0	0.287709	0	0	0	0	0	0	0
ENSMUSG00000009376	2.10596	0.5327	NA	0	0	0	4.28806	0	0	0.714677	0	0	0	0	0	0	0
ENSMUSG00000009378	0.654976	0.00684538	0.0633403	158.011	182.415	204.379	253.853	318.842	283.207	233.451	110.792	97.3522	102.899	215.978	165.902	195.614	148.09
ENSMUSG00000009394	0.00541203	0.973631	0.991617	3088.56	3378.16	3244.52	3313.81	3970.3	3854.42	3474.96	4310.83	4550.16	4283.87	2544.68	2873.47	2210.68	3462.28
ENSMUSG00000009406	0.025463	0.88704	0.958165	202.047	203.263	176.939	131.215	131.657	113.984	159.851	136.532	159.15	153.447	147.067	167.766	177.608	156.928
ENSMUSG00000009418	-0.0155325	0.892688	0.960322	2478.1	2850.89	2720.32	2218.64	2413.7	2406.82	2514.75	2258.37	2952.74	2421.75	2398.45	2701.97	2516.79	2541.68
ENSMUSG00000009470	-0.192181	0.186428	0.470501	10478	11394	9232.07	9480.04	9223.13	9403.7	9868.49	8801.84	10278.7	9224.85	13137.7	13419.4	12783.7	11274.4
ENSMUSG00000009471	3.14681	0.0716542	NA	0	0	0	0.857612	4.47812	3.50721	1.47382	0	0	0	0	0	0	0
ENSMUSG00000009487	-0.711701	9.84797e-06	0.000506636	47.4897	49.5128	45.4176	41.1654	60.0067	43.8401	47.9054	83.9336	65.1837	83.0417	84.0382	65.2425	89.2131	78.4421
ENSMUSG00000009535	-0.0915972	0.33818	0.634355	1311.58	1211.76	1353.07	1040.28	941.3	1165.27	1170.54	1394.42	1159.76	1324.15	1219.39	1220.03	1167.95	1247.62
ENSMUSG00000009545	0.607101	0.49832	NA	0.86345	0.868645	6.6234	7.71851	0.895623	0.876802	2.9744	2.23823	1.69308	3.61051	1.68076	0	2.45541	1.94633
ENSMUSG00000009549	0.600403	0.000640472	0.0121594	741.703	653.221	922.545	590.895	542.748	638.312	681.571	468.909	288.67	425.137	455.487	495.843	563.106	449.526
ENSMUSG00000009551	0.682507	0.18588	0.469668	6.9076	13.0297	17.0316	3.43045	1.79125	12.2752	9.07763	4.47646	11.005	6.31839	4.20191	1.86407	5.72928	5.59919
ENSMUSG00000009555	0.028765	0.864801	0.950209	764.153	753.984	831.71	564.309	686.047	707.579	717.964	859.48	644.218	809.656	629.446	654.289	626.947	704.006
ENSMUSG00000009563	-0.123402	0.323396	0.621584	250.4	254.513	299.945	278.724	275.852	321.786	280.203	320.067	231.952	306.893	308.42	312.232	351.941	305.251
ENSMUSG00000009566	-0.0185927	0.834348	0.936551	391.143	390.022	422.951	413.369	420.943	419.111	409.59	446.527	369.938	438.677	423.553	389.591	422.33	415.103
ENSMUSG00000009569	0.464959	0.0189138	0.123522	1054.27	1042.37	899.836	746.122	720.081	685.659	858.057	641.253	899.027	788.896	439.52	447.377	513.998	621.678
ENSMUSG00000009575	-0.292628	4.0273e-05	0.00151403	3823.36	3908.03	3568.12	4534.19	4584.69	4420.83	4139.87	4884.94	4967.5	5002.36	5286	5013.42	5270.12	5070.72
ENSMUSG00000009585	0.78243	3.71283e-11	1.29382e-08	307.388	303.157	308.461	367.058	364.519	347.213	332.966	215.989	233.645	208.507	144.546	176.155	184.155	193.833
ENSMUSG00000009588	-0.391781	0.375204	0.668674	13.8152	13.0297	13.2468	25.7284	29.5556	27.1809	20.4261	13.4294	19.4704	7.22101	36.1364	45.6697	38.468	26.7325
ENSMUSG00000009596	-0.394225	0.436713	NA	6.04415	3.47458	2.8386	9.43373	1.79125	3.50721	4.51492	4.47646	6.77233	10.8315	4.20191	2.79611	6.54775	5.93768
ENSMUSG00000009614	0.395104	0.0509822	0.226286	1029.23	892.098	973.64	1446.79	1544.95	1588.76	1245.91	1094.49	896.487	1095.79	831.138	863.997	903.589	947.582
ENSMUSG00000009621	0.134076	0.351634	0.647232	1221.78	1150.09	1371.99	1602.02	1676.61	1622.08	1440.76	1595.86	1329.92	1551.62	1060.56	1133.36	1208.06	1313.23
ENSMUSG00000009628	1.87709	0.0225132	NA	4.31725	6.08051	1.8924	30.0164	4.47812	1.7536	8.08972	1.11912	0.846541	0.902627	6.72306	1.86407	1.63694	2.18206
ENSMUSG00000009630	-0.0701116	0.455622	0.728814	1253.73	1259.54	1372.94	987.969	1182.22	1254.7	1218.52	1407.85	1371.4	1449.62	1121.91	1110.05	1215.43	1279.38
ENSMUSG00000009633	0.527288	0.65555	NA	1.7269	1.73729	0	1.71522	0.895623	1.7536	1.30477	1.11912	0	0.902627	0	1.86407	1.63694	0.920458
ENSMUSG00000009640	-0.251376	0.231185	0.525323	194.276	165.043	234.658	194.678	182.707	225.338	199.45	290.97	218.408	258.151	209.255	199.456	248.814	237.509
ENSMUSG00000009646	0.591812	0.611393	NA	1.7269	1.73729	0	3.43045	0.895623	0	1.29838	0	0.846541	0.902627	0	0	3.27387	0.837174
ENSMUSG00000009647	-0.444298	0.0116268	0.0901874	322.93	337.034	279.129	525.716	518.566	568.167	425.257	493.53	615.435	522.621	618.521	612.347	608.941	578.566
ENSMUSG00000009654	0.311221	0.39131	0.680895	11.2248	13.8983	25.5474	16.2946	5.37374	20.1664	15.4176	13.4294	14.3912	13.5394	5.04229	17.7087	10.6401	12.4585
ENSMUSG00000009670	0.638647	0.54767	NA	1.7269	0.868645	0.9462	18.8675	0	1.7536	4.02713	0	4.23271	0	2.52115	3.72814	4.91081	2.56547
ENSMUSG00000009681	0.125693	0.226642	0.520275	2345.13	2281.93	2676.8	2620.86	2986.01	2972.36	2647.18	2469.89	2336.45	2614.91	2220.29	2466.17	2450.49	2426.37
ENSMUSG00000009687	0.507837	0.120397	0.37155	21.5862	10.4237	14.193	21.4403	17.0168	21.0432	17.6172	17.9058	16.9308	13.5394	9.2442	8.38832	9.00315	12.502
ENSMUSG00000009731	0.550474	0.0100869	0.0820685	37.9918	47.7755	57.7182	51.4567	50.1549	34.1953	46.5487	43.6455	25.3962	40.6182	24.3711	23.3009	34.3757	31.9513
ENSMUSG00000009733	0.0519502	0.496998	0.758532	646.724	603.708	602.729	617.481	622.458	691.797	630.816	614.394	570.569	575.876	632.808	614.211	643.316	608.529
ENSMUSG00000009739	0.107926	0.563986	0.801435	316.886	277.098	320.762	480.263	517.67	505.038	402.953	391.69	306.448	362.856	384.895	410.096	387.954	373.99
ENSMUSG00000009741	0.126427	0.165117	0.441131	1046.5	1035.42	987.833	974.247	943.987	1012.71	1000.12	790.095	816.066	865.619	998.374	1039.22	985.436	915.802
ENSMUSG00000009772	1.89307	0.435109	NA	0	0.868645	0	4.28806	0	0	0.859451	1.11912	0	0	0	0	0	0.186519
ENSMUSG00000009828	0.0423017	0.775874	0.910337	187.369	178.941	195.863	180.956	138.822	138.535	170.081	149.961	176.927	132.686	194.128	156.582	179.245	164.922
ENSMUSG00000009863	-0.130527	0.559551	0.798205	3572.09	3044.6	3990.12	3915	3843.12	4846.08	3868.5	6214.45	3618.12	5578.23	3318.67	3312.45	3368.82	4235.12
ENSMUSG00000009876	-1.03646	0.00420824	0.0468205	40.5821	37.3517	42.579	105.486	146.882	122.752	82.6056	236.133	201.477	185.039	139.503	174.291	81.0284	169.578
ENSMUSG00000009894	0.167803	0.266209	0.563445	1610.33	1561.82	1682.34	1032.56	1142.81	1209.11	1373.17	1435.82	1152.14	1426.15	1120.23	1090.48	1110.66	1222.58
ENSMUSG00000009900	0.44793	0.904284	NA	0	0	0	0.857612	0	0	0.142935	0	0	0	0	0	0	0
ENSMUSG00000009905	-0.110843	0.534122	0.781702	598.371	601.971	583.805	425.375	418.256	462.074	514.975	417.43	477.449	435.066	655.498	663.609	685.877	555.822
ENSMUSG00000009907	-0.113969	0.323775	0.622184	1223.51	1336.84	1192.21	1208.38	1228.79	1198.59	1231.39	1101.21	1329.92	1231.18	1449.66	1433.47	1447.87	1332.22
ENSMUSG00000009927	-0.390189	0.0447752	0.209489	2843.34	3346.02	2922.81	4751.17	4922.34	5554.54	4056.7	3885.57	5156.28	4453.56	5217.09	5798.19	7387.5	5316.37
ENSMUSG00000009941	0.44793	0.904284	NA	0	0	0	0.857612	0	0	0.142935	0	0	0	0	0	0	0
ENSMUSG00000009995	-0.123702	0.340865	0.637005	446.404	412.606	463.638	381.637	454.081	405.959	427.388	583.059	437.662	507.276	412.628	404.503	450.976	466.017
ENSMUSG00000010021	1.47984	0.16008	NA	0	0.868645	0.9462	8.57612	2.68687	1.7536	2.47191	0	0.846541	0.902627	0	1.86407	1.63694	0.875029
ENSMUSG00000010025	-0.0969119	0.298826	0.599114	469.717	443.878	517.571	424.518	396.761	410.343	443.798	509.197	406.34	552.408	469.774	421.28	489.444	474.74
ENSMUSG00000010044	-1.09657	0.00751887	0.0677458	13.8152	20.8475	13.2468	20.5827	7.16498	18.4128	15.6783	27.9779	27.0893	34.2998	40.3383	43.8057	27.8279	33.5565
ENSMUSG00000010045	-0.0511247	0.646975	0.847446	246.947	255.382	237.496	234.128	274.061	298.989	257.834	324.543	232.799	314.114	229.424	253.514	252.088	267.747
ENSMUSG00000010047	0.309016	0.0386535	0.192423	407.548	400.445	447.553	340.472	365.414	421.742	397.196	405.12	303.062	391.74	268.082	286.135	271.732	320.978
ENSMUSG00000010048	0.00109268	0.995261	0.998703	452.448	367.437	446.606	408.223	385.118	419.988	413.303	421.906	258.195	427.845	421.872	453.901	494.355	413.012
ENSMUSG00000010051	-0.442076	0.146647	0.413874	12.0883	13.0297	6.6234	24.0131	25.9731	17.536	16.5439	16.7867	22.0101	18.0525	28.573	28.8931	20.4617	22.4629
ENSMUSG00000010054	-0.315779	0.0430111	0.204946	120.883	111.187	122.06	111.49	133.448	160.455	126.587	176.82	126.135	203.994	150.428	126.757	162.057	157.698
ENSMUSG00000010057	0.162868	0.245684	0.542369	154.558	135.509	123.006	169.807	152.256	135.027	145.027	102.959	158.303	132.686	133.621	131.417	117.041	129.338
ENSMUSG00000010064	-0.475698	0.301292	0.601055	12.9517	6.08051	9.462	63.4633	45.6768	52.6081	31.7071	40.2881	60.951	38.813	42.0191	46.6018	36.0126	44.1143
ENSMUSG00000010066	1.54065	0.00273436	NA	7.77105	13.0297	14.193	14.5794	6.26936	5.26081	10.1839	5.59558	1.69308	5.41576	1.68076	3.72814	3.27387	3.56453
ENSMUSG00000010067	0.12367	0.476584	0.744925	324.657	260.593	338.74	288.158	301.825	349.844	310.636	286.493	205.709	244.612	329.43	338.329	306.107	285.113
ENSMUSG00000010080	0.508942	0.183042	0.46552	6.9076	12.161	13.2468	11.149	9.85185	10.5216	10.6396	5.59558	11.8516	10.8315	5.04229	4.66018	6.54775	7.42148
ENSMUSG00000010086	-0.374323	0.127546	0.384658	150.24	116.398	171.262	162.089	168.377	198.157	161.087	322.305	221.794	325.848	125.217	148.194	111.312	209.112
ENSMUSG00000010095	-0.166058	0.207867	0.497745	5875.78	5587.99	6401.99	3774.35	4303.47	4489.22	5072.13	6045.46	4584.87	6405.94	5370.88	5552.13	6185.98	5690.88
ENSMUSG00000010097	-0.0375254	0.707986	0.877452	1030.1	1108.39	1006.76	1275.27	1406.13	1246.81	1178.91	1086.66	1242.72	1018.16	1257.21	1385.94	1267.81	1209.75
ENSMUSG00000010110	-0.0583724	0.436157	0.714897	464.536	449.089	483.508	449.389	483.636	441.908	462.011	464.433	456.286	418.819	494.145	522.872	527.912	480.744
ENSMUSG00000010122	-0.418449	0.0270643	0.155377	546.564	638.454	470.261	791.576	849.051	813.672	684.93	666.993	890.561	739.251	1185.78	1132.42	876.58	915.264
ENSMUSG00000010136	2.3031	0.399638	NA	0	0	0	6.8609	0	0	1.14348	0	0	0	0	0	0.818468	0.136411
ENSMUSG00000010142	0.542317	0.00541959	0.0544583	29.3573	39.089	45.4176	39.4501	45.6768	51.7313	41.787	25.7396	31.322	35.2024	30.2538	29.8251	19.6432	28.6644
ENSMUSG00000010154	-0.222186	0.159527	0.432737	547.427	494.259	570.558	554.017	635.892	693.55	582.617	867.314	568.876	824.098	578.183	623.532	617.944	679.991
ENSMUSG00000010175	1.34884	0.436278	NA	0	0	0	6.00328	0.895623	0	1.14982	0	0	1.80525	0	0	0.818468	0.437287
ENSMUSG00000010205	0.371217	0.895505	NA	0	0	0	0	0	4.38401	0.730668	0	0	0.902627	0	0	2.45541	0.559672
ENSMUSG00000010277	0.103974	0.377433	0.670529	3179.22	3228.75	3024.05	2953.62	3282.46	2993.4	3110.25	2716.09	2659.83	2817.1	3012.77	2988.11	3169.11	2893.83
ENSMUSG00000010290	0.241207	0.0937426	0.321212	1240.78	1383.75	1083.4	1017.99	1001.31	997.8	1120.84	812.478	945.586	859.301	1028.63	1072.77	969.885	948.108
ENSMUSG00000010307	0.0655348	0.796711	0.919998	132.971	123.348	124.898	105.486	102.101	117.491	117.716	154.438	90.5799	129.978	107.569	110.912	82.6653	112.69
ENSMUSG00000010311	-1.03888	0.00520299	0.0530656	6.9076	6.08051	6.6234	7.71851	7.16498	14.9056	8.23344	12.3103	18.6239	18.9552	19.3288	13.0485	18.8248	16.8486
ENSMUSG00000010342	1.03274	0.0511429	0.22673	11.2248	8.68645	17.0316	60.8904	9.85185	3.50721	18.5321	14.5485	11.005	6.31839	10.925	2.79611	9.00315	9.09936
ENSMUSG00000010358	0.275606	0.127023	0.383646	230.541	202.394	291.43	176.668	202.411	160.455	210.65	194.726	222.64	215.728	147.907	132.349	130.955	174.051
ENSMUSG00000010362	0.0351789	0.879256	0.95588	196.867	211.081	212.895	281.297	218.532	306.881	237.925	219.347	164.229	201.286	287.411	271.222	249.633	232.188
ENSMUSG00000010376	0.0943768	0.492517	0.755946	185.642	240.615	230.873	148.367	190.768	173.607	194.978	167.867	199.784	216.63	169.757	169.63	171.06	182.455
ENSMUSG00000010392	-0.248597	0.0266783	0.154341	752.928	823.475	739.928	543.726	530.209	537.479	654.624	765.475	831.303	732.933	821.894	742.832	770.997	777.572
ENSMUSG00000010406	-0.117796	0.685103	0.866181	168.373	125.085	191.132	96.0525	81.5017	141.165	133.885	184.654	215.021	166.083	73.9536	98.7957	133.41	145.32
ENSMUSG00000010453	-0.122598	0.0944407	0.322348	1766.62	1780.72	1844.14	1812.13	1885.29	1820.24	1818.19	1871.16	1761.65	1908.15	2032.88	2141.82	2159.12	1979.13
ENSMUSG00000010461	0.00776212	0.991092	NA	1.7269	1.73729	4.731	2.57284	5.37374	2.63041	3.12869	2.23823	7.61887	0.902627	4.20191	0.932035	2.45541	3.05818
ENSMUSG00000010476	-0.402016	0.0111291	0.0873836	296.163	353.539	365.233	500.845	594.694	573.428	447.317	615.513	744.11	617.397	539.525	514.484	515.635	591.111
ENSMUSG00000010492	0.199246	0.2541	0.550797	51.807	49.5128	44.4714	65.1785	64.4849	58.7457	55.7	38.0499	56.7182	48.7418	47.9018	53.126	45.8342	48.3953
ENSMUSG00000010505	0.273049	0.0719021	0.277418	1463.55	1461.06	1508.24	1228.1	1392.69	1424.8	1413.07	1419.04	1414.57	1509.19	883.242	891.026	901.134	1169.7
ENSMUSG00000010517	-0.293796	0.125928	0.381772	1043.05	969.408	1104.22	972.532	972.647	1042.52	1017.39	1225.43	932.888	1121.06	1387.47	1435.33	1380.76	1247.16
ENSMUSG00000010529	1.18981	0.480252	NA	0	0.868645	0.9462	0.857612	0.895623	0.876802	0.740814	0	0	0	0	1.86407	0	0.310678
ENSMUSG00000010538	0.244129	0.551412	0.792458	26.7669	10.4237	10.4082	9.43373	18.8081	18.4128	15.7089	12.3103	9.31195	7.22101	11.7653	16.7766	22.0986	13.2473
ENSMUSG00000010554	0.192034	0.0290638	0.162316	597.507	580.255	633.954	542.011	503.34	514.683	561.958	414.073	502.845	497.347	480.699	485.59	566.38	491.156
ENSMUSG00000010592	0.733537	0.0661547	0.264404	8.6345	13.8983	11.3544	25.7284	25.9731	37.7025	20.5485	13.4294	16.0843	21.663	7.56344	7.45628	8.18468	12.3969
ENSMUSG00000010601	-0.0696204	0.818689	0.929526	26.7669	13.0297	18.924	13.7218	18.8081	8.76802	16.6698	16.7867	22.8566	23.4683	19.3288	7.45628	14.7324	17.4382
ENSMUSG00000010607	-0.0292693	0.896029	0.960932	71.6663	75.5721	96.5124	77.1851	68.963	61.3761	75.2125	100.72	70.2629	80.3338	70.5921	69.9027	69.5698	76.8969
ENSMUSG00000010608	-0.032994	0.766014	0.905751	3085.11	3014.2	2993.78	2626.87	2645.67	2810.15	2862.63	2448.62	2902.79	2579.71	3446.41	3282.63	2910.47	2928.44
ENSMUSG00000010609	0.232459	0.224458	0.518051	325.521	304.026	347.255	247.85	280.33	267.425	295.401	335.735	243.804	335.777	214.297	188.271	192.34	251.704
ENSMUSG00000010651	0.913635	0.239627	NA	1.7269	2.60593	0	3.43045	12.5387	3.50721	3.9682	2.23823	0.846541	0.902627	2.52115	3.72814	2.45541	2.11535
ENSMUSG00000010660	0.00666548	0.987205	0.995689	5.1807	5.21187	6.6234	14.5794	8.95623	14.9056	9.24287	15.6676	5.92579	13.5394	6.72306	10.2524	4.09234	9.36677
ENSMUSG00000010663	-0.181043	0.127393	0.384434	1337.48	1530.55	1308.59	1820.71	1982.01	1722.04	1616.9	1643.98	2080.8	1674.37	1800.94	2077.51	1720.42	1833
ENSMUSG00000010721	0.00951028	0.938936	0.978688	404.095	414.344	372.803	340.472	323.32	329.677	364.118	377.142	397.874	378.201	352.12	291.727	373.222	361.714
ENSMUSG00000010751	0.947375	4.03006e-05	0.00151403	120.02	119.004	106.921	188.675	199.724	200.788	155.855	60.4322	63.4906	68.5996	94.9632	88.5434	108.038	80.6778
ENSMUSG00000010755	-0.208702	0.0949473	0.32342	2266.56	2313.2	2492.29	1590.01	1597.79	1720.28	1996.69	2322.16	2159.53	2581.51	2148.86	2125.04	2506.97	2307.34
ENSMUSG00000010760	1.3661	0.156814	NA	0.86345	2.60593	1.8924	4.28806	0.895623	5.26081	2.63438	0	0	1.80525	1.68076	0	2.45541	0.990237
ENSMUSG00000010796	-0.0368403	0.591934	0.81854	1403.97	1388.09	1433.49	1119.18	1212.67	1302.05	1309.91	1405.61	1312.14	1271.8	1387.47	1289.94	1395.49	1343.74
ENSMUSG00000010797	0.115897	0.811591	0.926293	3.4538	10.4237	11.3544	11.149	12.5387	10.5216	9.90687	6.71469	10.1585	8.12364	15.1269	2.79611	11.4586	9.06306
ENSMUSG00000010825	-0.293588	0.19341	0.479476	151.104	157.225	144.769	217.833	303.616	293.729	211.379	324.543	263.274	312.309	243.711	208.776	202.98	259.266
ENSMUSG00000010830	0.160278	0.515522	0.77088	59.578	44.3009	62.4492	114.92	104.788	118.368	84.0674	51.4793	71.956	58.6707	103.367	108.116	57.2928	75.147
ENSMUSG00000010841	0.0851618	0.773079	0.909404	24.1766	27.7966	26.4936	17.1522	14.33	11.3984	20.2246	15.6676	16.9308	18.9552	21.8499	26.097	14.7324	19.0388
ENSMUSG00000010911	-0.363624	0.0956743	0.32504	35.4014	47.7755	37.848	29.1588	38.5118	59.6225	41.3863	53.7175	69.4164	45.1313	40.3383	39.1455	71.2068	53.1593
ENSMUSG00000010914	-0.0658892	0.572099	0.806985	510.299	469.068	482.562	349.906	360.936	414.727	431.25	508.078	457.979	509.984	369.768	414.756	449.339	451.651
ENSMUSG00000010936	0.320491	0.0243869	0.145304	1194.15	1147.48	1225.33	861.042	872.337	876.802	1029.52	949.01	835.536	1038.92	621.042	711.143	792.277	824.655
ENSMUSG00000011008	-0.382344	0.598241	NA	2.59035	6.94916	3.7848	0.857612	0.895623	1.7536	2.80519	6.71469	4.23271	0	7.56344	2.79611	0.818468	3.68757
ENSMUSG00000011034	3.80873	0.0335569	NA	0	6.94916	0.9462	4.28806	1.79125	0	2.32911	0	0	0	0	0	0	0
ENSMUSG00000011096	-0.0232091	0.840184	0.939438	700.258	744.429	816.57	571.17	612.606	667.246	685.38	783.381	606.123	754.596	615.16	692.502	728.437	696.7
ENSMUSG00000011114	0.030257	0.807703	0.924655	1268.41	1271.7	1234.79	1052.29	1075.64	1177.54	1180.06	1081.07	1127.59	1154.46	1205.11	1110.99	1253.08	1155.38
ENSMUSG00000011118	1.6335	0.513163	NA	0	0	0	3.43045	0	0.876802	0.717875	0	0	0.902627	0	0	0	0.150438
ENSMUSG00000011148	-0.534484	0.109442	0.351265	77.7105	73.8348	95.5662	120.923	136.135	128.89	105.51	265.23	184.546	223.851	94.1228	79.223	71.2068	153.03
ENSMUSG00000011154	0.40744	0.749647	NA	0	0.868645	0	2.57284	2.68687	0.876802	1.16753	0	0	1.80525	0.840382	0.932035	1.63694	0.869101
ENSMUSG00000011158	0.086506	0.291759	0.591492	411.866	395.233	392.673	454.534	428.108	403.329	414.29	405.12	341.156	389.935	399.181	414.756	392.865	390.502
ENSMUSG00000011171	0.303377	0.728846	NA	0	2.60593	1.8924	8.57612	1.79125	3.50721	3.06215	0	4.23271	0.902627	0.840382	4.66018	4.09234	2.45471
ENSMUSG00000011179	0.136077	0.254422	0.551032	2896.01	2652.84	2494.18	2676.61	2982.42	2938.16	2773.37	2129.68	1916.57	2085.97	2837.97	2865.08	3304.98	2523.37
ENSMUSG00000011254	0.221788	0.233521	0.528558	251.264	185.89	249.797	169.807	175.542	237.613	211.652	209.275	169.308	237.391	163.034	144.465	166.149	181.604
ENSMUSG00000011256	-0.125592	0.312597	0.611275	1233.01	1368.98	1292.51	1387.62	1471.51	1384.47	1356.35	1491.78	1786.2	1482.11	1345.45	1437.2	1335.74	1479.75
ENSMUSG00000011257	0.249727	0.0740289	0.281615	1557.66	1508.84	1544.2	1302.71	1299.55	1374.83	1431.3	906.483	1101.35	1050.66	1267.3	1303.92	1590.28	1203.33
ENSMUSG00000011263	0.00188846	0.996341	0.998857	26.7669	18.2415	18.924	48.8839	66.2761	72.7745	41.9778	69.3851	42.3271	53.255	29.4134	32.6212	25.3725	42.0624
ENSMUSG00000011267	0.15299	0.605234	0.826219	16.4055	15.6356	16.0854	20.5827	13.4343	12.2752	15.7365	17.9058	8.46541	10.8315	9.2442	17.7087	21.2802	14.2393
ENSMUSG00000011305	0.188142	0.550519	0.791922	25.9035	17.3729	20.8164	22.2979	13.4343	9.64482	18.245	16.7867	21.1635	14.442	11.7653	13.0485	18.8248	16.0052
ENSMUSG00000011306	0.176386	0.0684847	0.26946	574.194	595.022	579.074	481.12	532.896	475.227	539.589	438.693	502.845	446.8	522.718	482.794	468.982	477.139
ENSMUSG00000011350	0.949903	0.0495393	NA	4.31725	6.94916	9.462	14.5794	11.6431	10.5216	9.57875	13.4294	4.23271	4.51313	2.52115	2.79611	3.27387	5.12772
ENSMUSG00000011382	2.05113	0.0343712	NA	4.31725	1.73729	0	6.00328	3.58249	2.63041	3.04512	0	0.846541	0	1.68076	0.932035	0.818468	0.712968
ENSMUSG00000011427	-0.0200986	0.859906	0.947929	244.356	252.776	208.164	212.688	188.081	227.092	222.193	221.585	262.428	190.454	219.34	232.077	225.897	225.297
ENSMUSG00000011463	-0.513847	0.890282	NA	0	0	0	0	0	0	0	0	0	0	0.840382	0	0	0.140064
ENSMUSG00000011486	-0.37065	0.615124	NA	1.7269	1.73729	1.8924	7.71851	0.895623	2.63041	2.76685	2.23823	3.38616	1.80525	7.56344	6.52425	0	3.58622
ENSMUSG00000011589	0.0907007	0.271806	0.570324	544.837	509.895	525.141	475.975	523.044	487.502	511.065	480.1	496.92	498.25	462.21	477.202	464.89	479.929
ENSMUSG00000011632	0.950218	0.134235	NA	9.49795	6.94916	1.8924	4.28806	5.37374	4.38401	5.39755	1.11912	2.53962	3.61051	5.04229	0.932035	3.27387	2.75291
ENSMUSG00000011658	0.227736	0.0785111	0.290527	107.931	128.559	130.576	102.056	128.074	91.1874	114.731	117.507	100.738	101.997	87.3997	95.9996	85.9392	98.2635
ENSMUSG00000011751	-0.331254	0.0535952	0.233016	900.578	776.569	1102.32	831.026	868.754	1038.13	919.564	1455.97	1053.94	1316.03	924.42	1106.33	1086.11	1157.13
ENSMUSG00000011752	-0.661638	3.52678e-07	3.3064e-05	2114.59	2217.65	2055.15	2222.07	2885.7	2626.9	2353.68	3708.75	3336.22	3251.26	4110.31	4873.61	3060.25	3723.4
ENSMUSG00000011831	-0.412141	0.000766555	0.0138527	1135.44	1174.41	1218.71	1618.31	1729.45	1800.95	1446.21	2030.07	1963.98	2036.33	1807.66	1855.68	1853.83	1924.59
ENSMUSG00000011832	-0.257746	0.00962374	0.0794195	506.845	500.34	526.087	607.189	651.118	669	576.763	769.951	703.476	750.986	594.991	647.765	672.781	689.991
ENSMUSG00000011837	-0.129217	0.428688	0.71016	484.395	519.45	646.254	357.624	475.576	475.227	493.088	717.353	504.538	633.644	435.318	431.532	514.817	539.534
ENSMUSG00000011877	0.0241043	0.839662	0.939286	1205.38	1180.49	1452.42	1229.82	1276.26	1490.56	1305.82	1451.49	1152.14	1472.18	1152.16	1176.23	1302.18	1284.4
ENSMUSG00000011884	0.0773491	0.573775	0.807794	77.7105	82.5213	85.158	78.0427	80.6061	79.789	80.6379	62.6704	82.961	75.8207	71.4325	84.8152	79.3914	76.1819
ENSMUSG00000011958	0.118019	0.23405	0.529225	611.323	660.17	554.473	602.044	670.822	670.753	628.264	512.555	523.162	523.524	664.742	551.765	694.88	578.438
ENSMUSG00000011960	0.125545	0.0877944	0.309665	2598.98	2513.86	2442.14	2139.74	2264.14	2237.6	2366.08	2297.54	2086.72	2104.93	2210.2	2111.06	2204.14	2169.1
ENSMUSG00000012017	0.962114	0.00210255	0.0288285	79.4374	94.6823	119.221	207.542	214.95	243.751	159.931	108.554	74.4956	92.0679	71.4325	60.5823	85.9392	82.1786
ENSMUSG00000012042	1.18552	0.448775	NA	1.7269	0	0.9462	0.857612	0.895623	0	0.737722	0	0.846541	0.902627	0	0	0	0.291528
ENSMUSG00000012076	-0.0729175	0.418328	0.701352	398.914	390.022	407.812	362.77	367.205	404.206	388.488	409.596	404.647	432.358	373.97	397.979	432.97	408.587
ENSMUSG00000012114	0.0887472	0.310921	0.610158	667.447	623.687	594.213	698.096	689.63	634.804	651.313	541.652	661.995	550.602	627.765	663.609	626.947	612.095
ENSMUSG00000012117	-0.136073	0.341285	0.637072	1377.2	1280.38	1356.85	981.966	977.125	1004.81	1163.06	1323.91	1151.3	1383.73	1294.19	1266.64	1248.98	1278.12
ENSMUSG00000012123	-0.168915	0.403917	0.691504	113.975	75.5721	62.4492	55.7448	68.0674	61.3761	72.8642	91.7674	73.6491	95.6784	80.6767	73.6308	76.936	82.0564
ENSMUSG00000012126	-0.252406	0.0412542	0.200348	129.517	130.297	147.607	154.37	152.256	192.02	151.011	184.654	149.838	178.72	175.64	226.485	165.331	180.111
ENSMUSG00000012187	-3.24687	0.0530904	NA	0	0	0	0	0	0	0	2.23823	3.38616	0.902627	0	2.79611	0	1.55385
ENSMUSG00000012211	-0.203537	0.751853	NA	4.31725	1.73729	5.6772	1.71522	2.68687	1.7536	2.98124	1.11912	5.07925	2.70788	0.840382	5.59221	4.91081	3.37494
ENSMUSG00000012282	2.11141	0.567075	NA	0	0	0	3.43045	0	0.876802	0.717875	0	0	0	0	0	0	0
ENSMUSG00000012296	0.164861	0.218205	0.510952	1233.87	1108.39	1231.01	885.055	856.216	830.331	1024.14	819.192	783.05	806.046	1019.38	1009.39	1042.73	913.299
ENSMUSG00000012350	0.928815	0.80309	NA	0	0	0	1.71522	0	0	0.285871	0	0	0	0	0	0	0
ENSMUSG00000012396	2.96017	NA	NA	0.86345	4.34322	7.5696	94.3373	4.47812	7.01441	19.7677	2.23823	0.846541	0.902627	1.68076	4.66018	4.91081	2.53986
ENSMUSG00000012405	0.0130559	0.916881	0.970828	4092.75	4053.1	5202.21	3417.58	3368.44	3900.01	4005.68	4176.54	3354	3882.2	3511.12	4055.29	4837.97	3969.52
ENSMUSG00000012422	0.119075	0.392917	0.682422	1214.01	1338.58	1174.23	1342.16	1266.41	1278.38	1268.96	1011.68	1099.66	952.271	1383.27	1253.59	1308.73	1168.2
ENSMUSG00000012428	-0.963476	0.233217	NA	0.86345	1.73729	1.8924	2.57284	0	1.7536	1.46993	3.35735	3.38616	5.41576	4.20191	0.932035	0	2.8822
ENSMUSG00000012429	0.0416651	0.781983	0.913263	141.606	148.538	155.177	173.238	160.317	169.223	158.016	158.914	124.442	123.66	173.959	181.747	158.783	153.584
ENSMUSG00000012443	-0.158096	0.483062	0.749595	694.214	717.501	719.112	1236.68	1132.07	1184.56	947.355	653.563	706.015	752.791	1419.41	1237.74	1571.46	1056.83
ENSMUSG00000012483	-0.238179	0.135501	0.396668	375.601	337.903	372.803	445.101	426.317	492.763	408.414	561.796	313.22	546.992	484.9	458.561	526.275	481.957
ENSMUSG00000012519	0.265469	0.0361861	0.185233	363.512	363.094	362.395	246.135	267.791	257.78	310.118	264.111	271.74	297.867	247.913	226.485	239.811	257.988
ENSMUSG00000012520	0.292068	0.00216804	0.0295728	1168.25	1321.21	1450.52	1408.2	1563.76	1563.34	1412.55	1043.02	1192.78	1167.1	1108.46	1264.77	1144.22	1153.39
ENSMUSG00000012535	0.263398	0.0742368	0.281875	3256.07	3024.62	2902.94	2499.08	2577.6	2535.71	2799.34	1908.09	2028.31	1958.7	2724.52	2655.37	2716.5	2331.91
ENSMUSG00000012609	0.151801	0.0551519	0.236939	517.207	500.34	486.347	439.097	479.158	406.836	471.497	383.856	443.587	392.643	447.924	430.6	444.428	423.84
ENSMUSG00000012640	0.0836875	0.623518	0.836307	417.91	461.25	382.265	363.627	377.057	341.953	390.677	332.377	394.488	304.185	363.045	398.911	418.237	368.541
ENSMUSG00000012705	-0.130702	0.803241	NA	3.4538	2.60593	1.8924	9.43373	6.26936	5.26081	4.81934	8.95292	7.61887	2.70788	2.52115	3.72814	6.54775	5.34612
ENSMUSG00000012777	0.497019	0.0990946	0.331953	73.3932	63.4111	67.1802	102.056	82.3973	50.8545	73.2154	40.2881	68.5698	52.3524	42.0191	50.3299	57.2928	51.8087
ENSMUSG00000012819	0.446298	0.10906	0.350546	22.4497	24.3221	20.8164	19.7251	16.1212	10.5216	18.9927	12.3103	12.6981	15.3447	17.648	14.9126	10.6401	13.9256
ENSMUSG00000012848	0.028844	0.793508	0.918417	17267.3	15919.7	18693.1	15110.3	16145.4	17593	16788.1	18757.5	12847.1	16994.7	16948.8	16703	16485.6	16456.1
ENSMUSG00000012889	-0.209187	0.590486	0.818122	11.2248	6.94916	17.0316	30.874	39.4074	25.4272	21.819	48.122	21.1635	37.9103	11.7653	20.5048	13.0955	25.4269
ENSMUSG00000013033	-0.0385954	0.803755	0.923389	2650.79	2620.7	2769.53	3210.04	3734.75	3679.94	3110.96	4085.89	3048.39	3616.83	2767.38	2902.36	2753.33	3195.7
ENSMUSG00000013076	-0.0849335	0.719716	0.883382	59.578	52.1187	40.6866	97.7678	65.3805	54.3617	61.6489	77.2189	93.1195	77.6259	49.5825	46.6018	49.1081	65.5428
ENSMUSG00000013083	-0.513844	0.890283	NA	0	0	0	0	0	0	0	0	0	0	0	0.932035	0	0.155339
ENSMUSG00000013089	-0.273503	0.0312635	0.169571	1551.62	1635.66	1463.77	1744.38	1884.39	1790.43	1678.38	1517.52	1796.36	1591.33	2348.03	2409.31	2506.97	2028.25
ENSMUSG00000013091	0.0759842	0.880747	NA	8.6345	6.08051	3.7848	4.28806	4.47812	3.50721	5.12887	2.23823	6.77233	2.70788	5.88267	4.66018	6.54775	4.80151
ENSMUSG00000013150	0.170206	0.151763	0.421744	289.256	264.068	291.43	279.581	301.825	248.135	279.049	286.493	231.952	278.009	204.213	224.621	264.365	248.276
ENSMUSG00000013155	-0.273004	0.0545932	0.23536	186.505	199.788	228.034	188.675	163.003	192.02	193.004	185.773	181.16	203.994	239.509	272.154	314.292	232.814
ENSMUSG00000013158	0.314162	0.538328	NA	9.49795	3.47458	12.3006	3.43045	6.26936	6.13761	6.85176	3.35735	2.53962	8.12364	5.88267	3.72814	9.00315	5.4391
ENSMUSG00000013160	-0.0450704	0.659011	0.853902	2170.71	2274.98	2260.47	1579.72	1778.71	1697.49	1960.35	2135.27	2018.15	2279.13	1837.92	2016.92	1848.92	2022.72
ENSMUSG00000013236	0.351941	0.0142522	0.102781	4065.12	3884.58	4320.35	3503.34	3678.32	3691.34	3857.18	3930.33	3459.81	3763.05	2241.3	2418.63	2322.81	3022.66
ENSMUSG00000013275	-0.112196	0.502748	0.762141	130.381	165.911	151.392	258.999	210.471	192.896	185.008	161.153	182.006	150.739	223.542	258.174	223.442	199.842
ENSMUSG00000013338	2.53721	0.00109492	NA	9.49795	0.868645	3.7848	18.0098	5.37374	4.38401	6.9865	2.23823	2.53962	0.902627	0.840382	0	0.818468	1.22322
ENSMUSG00000013353	0.44793	0.904284	NA	0	0	0	0.857612	0	0	0.142935	0	0	0	0	0	0	0
ENSMUSG00000013367	0.319598	0.136126	0.398056	114.839	91.2077	100.297	170.665	183.603	196.404	142.836	110.792	163.382	149.836	89.0805	89.4754	84.3023	114.478
ENSMUSG00000013415	22.2581	NA	NA	0	0.868645	0	160.373	0	0	26.8737	0	0	0	0	0	0	0
ENSMUSG00000013418	-0.242434	0.371176	0.665365	18.9959	14.767	15.1392	24.8707	33.1381	28.9345	22.6409	33.5735	18.6239	23.4683	25.2115	25.165	35.1941	26.8727
ENSMUSG00000013419	-0.247083	0.037473	0.188992	265.079	212.818	262.097	333.611	316.155	308.634	283.066	381.618	333.537	377.298	273.124	322.484	329.843	336.317
ENSMUSG00000013465	-0.0716757	0.526512	0.776999	942.887	959.853	1049.34	822.45	916.222	896.968	931.286	1214.24	895.64	1060.59	816.011	946.948	942.057	979.247
ENSMUSG00000013483	0.0320385	0.907798	0.966737	26.7669	24.3221	16.0854	13.7218	15.2256	14.9056	18.5046	16.7867	16.0843	21.663	12.6057	17.7087	23.7356	18.0973
ENSMUSG00000013495	0.109102	0.344665	0.640919	164.055	198.92	198.702	153.513	177.333	146.426	173.158	156.676	186.239	152.544	146.226	158.446	162.057	160.365
ENSMUSG00000013523	0.190082	0.168908	0.4468	249.537	277.966	223.303	283.012	268.687	292.852	265.893	208.155	259.042	260.859	186.565	232.077	251.27	232.995
ENSMUSG00000013539	-0.059754	0.604684	0.826029	351.424	365.7	343.471	436.524	460.35	425.249	397.12	470.028	462.211	448.606	402.543	347.649	354.397	414.239
ENSMUSG00000013562	0.838809	0.188246	NA	3.4538	7.8178	7.5696	8.57612	7.16498	0	5.76372	6.71469	5.07925	1.80525	0.840382	2.79611	2.45541	3.28185
ENSMUSG00000013593	-0.131062	0.264521	0.561895	2507.46	2398.33	2810.21	2237.51	2490.73	2646.19	2515.07	3014.9	2449.89	3137.53	2429.54	2661.89	2832.72	2754.41
ENSMUSG00000013611	1.66013	0.256997	NA	0	0	0	10.2913	0.895623	0.876802	2.01063	2.23823	0	0	0.840382	0.932035	0	0.668441
ENSMUSG00000013622	0.0951212	0.633464	0.841522	278.894	240.615	312.246	242.704	223.01	284.084	263.592	289.851	264.121	254.541	211.776	215.3	245.541	246.855
ENSMUSG00000013629	0.0800672	0.403073	0.690698	2623.16	2432.21	2649.36	2437.33	2531.03	2490.99	2527.35	2389.31	1899.64	2516.52	2450.55	2341.27	2747.6	2390.82
ENSMUSG00000013643	-0.994739	0.789432	NA	0	0	0	0	0	0	0	0	0	1.80525	0	0	0	0.300876
ENSMUSG00000013646	-0.0465675	0.759423	0.903199	1185.52	1044.98	1271.69	711.818	786.357	783.861	964.037	1166.12	777.125	1062.39	946.27	929.239	1093.47	995.77
ENSMUSG00000013662	-0.237238	0.000715568	0.0131502	2281.23	2340.13	2180.99	2262.38	2397.58	2455.92	2319.71	2727.28	2745.33	2801.75	2716.96	2742.98	2672.3	2734.43
ENSMUSG00000013663	-0.478546	7.70927e-07	6.32811e-05	2089.55	2251.53	2244.39	2931.32	3032.58	3081.08	2605.07	3745.68	3845.84	3433.59	3624.57	3683.4	3446.57	3629.94
ENSMUSG00000013698	0.0252429	0.857089	0.946825	752.065	773.094	738.982	513.71	489.01	511.175	629.673	670.35	744.11	685.996	505.07	580.658	527.094	618.88
ENSMUSG00000013701	0.156451	0.165858	0.442343	578.511	529.005	507.163	423.66	405.717	443.662	481.286	440.931	413.112	457.632	424.393	423.144	432.151	431.894
ENSMUSG00000013707	0.223032	0.469524	0.740381	14.6786	26.0593	28.386	20.5827	18.8081	28.0577	22.7621	30.2161	12.6981	23.4683	16.8076	15.8446	18.8248	19.6433
ENSMUSG00000013736	-0.00549312	0.935592	0.978008	1069.81	1132.71	1063.53	1049.72	1165.21	1187.19	1111.36	1171.71	1144.52	1116.55	1134.52	1091.41	1037	1115.95
ENSMUSG00000013766	-0.51385	0.856121	NA	0	0	0	0	0	0	0	0	0	0	0.840382	0	0	0.140064
ENSMUSG00000013787	-0.0943026	0.604103	0.825634	2362.4	2117.76	2556.63	2862.71	3039.74	3136.32	2679.26	3188.36	2518.46	3179.95	2705.19	2852.96	2717.32	2860.37
ENSMUSG00000013822	0.43131	0.0372379	0.188256	290.119	236.271	283.86	158.658	165.69	197.28	221.98	203.679	140.526	162.473	155.471	144.465	181.7	164.719
ENSMUSG00000013833	0.370285	0.0143006	0.10297	265.079	229.322	283.86	209.257	229.279	249.012	244.302	213.751	172.694	229.267	166.396	167.766	184.974	189.141
ENSMUSG00000013846	-1.54336	0.0994437	NA	0	0.868645	2.8386	4.28806	1.79125	4.38401	2.36176	24.6205	10.1585	4.51313	2.52115	0	0	6.96888
ENSMUSG00000013858	-0.19455	0.139038	0.402707	1725.17	1680.83	2042.85	1468.23	1735.72	1858.82	1751.94	2299.78	1883.55	2298.99	1680.76	1982.44	1884.93	2005.08
ENSMUSG00000013878	-0.398889	0.000616798	0.011878	208.091	194.576	178.832	241.847	232.862	257.78	218.998	246.205	356.394	274.399	291.613	283.339	279.098	288.508
ENSMUSG00000013921	0.24906	0.150427	0.419484	1313.31	1278.65	1537.57	921.933	982.498	1117.92	1191.98	1214.24	1060.72	1206.81	758.865	926.443	852.026	1003.18
ENSMUSG00000013928	-0.548782	0.302366	NA	6.9076	1.73729	0.9462	6.8609	3.58249	11.3984	5.23882	4.47646	8.46541	4.51313	11.7653	9.32035	7.36622	7.65115
ENSMUSG00000013936	0.826544	0.268631	NA	2.59035	1.73729	5.6772	0.857612	3.58249	1.7536	2.69976	1.11912	0	1.80525	0.840382	3.72814	1.63694	1.52164
ENSMUSG00000013973	-0.273446	0.00668413	0.0625693	247.81	231.06	238.442	219.549	220.323	249.888	234.512	278.66	240.418	267.178	320.186	308.504	285.645	283.432
ENSMUSG00000013974	0.540485	0.389019	NA	2.59035	1.73729	6.6234	5.14567	5.37374	2.63041	4.01681	6.71469	4.23271	0.902627	1.68076	0.932035	2.45541	2.8197
ENSMUSG00000013997	-0.189896	0.105738	0.344686	387.689	357.882	365.233	277.009	265.104	246.381	316.55	355.879	412.265	359.245	342.876	348.581	347.031	360.98
ENSMUSG00000014030	-0.261731	0.242889	0.539756	75.1201	63.4111	54.8796	92.6221	120.909	92.0642	83.1677	71.6234	92.273	64.0865	115.132	94.1356	159.601	99.4754
ENSMUSG00000014039	-0.141692	0.145857	0.412658	347.107	301.42	379.426	349.906	370.788	334.061	347.118	323.424	350.468	366.466	407.585	406.367	439.518	382.305
ENSMUSG00000014074	0.05108	0.623525	0.836307	429.135	450.827	500.54	477.69	430.795	470.843	459.971	462.195	435.122	475.684	436.158	397.979	456.705	443.974
ENSMUSG00000014075	-0.368277	0.00101093	0.0168814	208.091	190.233	200.594	162.089	180.02	148.179	181.535	208.155	237.031	229.267	265.561	205.98	256.999	233.832
ENSMUSG00000014077	-0.0414987	0.576303	0.809349	1102.63	1265.62	1125.98	1104.6	1082.81	1140.72	1137.06	1025.11	1088.65	1121.97	1243.77	1308.58	1230.16	1169.7
ENSMUSG00000014104	0.44793	0.904284	NA	0	0	0	0.857612	0	0	0.142935	0	0	0	0	0	0	0
ENSMUSG00000014158	0.862877	0.399743	NA	0.86345	2.60593	0	9.43373	1.79125	1.7536	2.74133	1.11912	1.69308	0	0.840382	4.66018	0.818468	1.52187
ENSMUSG00000014164	0.65587	0.065812	0.263433	31.0842	25.1907	19.8702	31.7316	25.0774	13.152	24.351	20.1441	16.9308	16.2473	10.925	16.7766	12.277	15.5501
ENSMUSG00000014177	-0.228441	0.135383	0.396596	675.218	617.607	654.77	504.276	603.65	626.036	613.593	805.763	616.282	750.986	722.729	717.667	700.609	719.006
ENSMUSG00000014195	0.179845	0.00683714	0.0633273	1387.56	1387.23	1377.67	1253.83	1263.72	1409.9	1346.65	1228.79	1258.81	1208.62	1162.25	1136.15	1139.31	1188.99
ENSMUSG00000014198	-0.367317	0.220574	0.51356	18.9959	16.5043	9.462	28.3012	10.7475	10.5216	15.7554	25.7396	21.1635	20.7604	22.6903	19.5727	13.0955	20.5037
ENSMUSG00000014226	0.111628	0.212541	0.503799	2780.31	2848.29	2937.95	2258.95	2247.12	2671.61	2624.04	2473.24	2591.26	2553.53	2253.9	2125.04	2574.08	2428.51
ENSMUSG00000014232	-0.342901	0.014809	0.105208	85.4815	79.0467	87.0504	90.0492	72.5455	85.0498	83.2038	99.6012	131.214	92.9706	101.686	97.8637	108.856	105.365
ENSMUSG00000014243	0.94689	3.82772e-06	0.000236531	44.0359	42.5636	47.31	41.1654	27.7643	49.1009	41.99	22.3823	24.5497	20.7604	21.0096	24.2329	18.0063	21.8235
ENSMUSG00000014245	-0.235843	0.186419	0.470501	172.69	190.233	171.262	128.642	108.37	109.6	146.8	209.275	177.774	220.241	142.865	127.689	160.42	173.044
ENSMUSG00000014294	0.0553469	0.857668	0.946825	280.621	224.979	413.489	152.655	128.074	217.447	236.211	287.613	254.809	291.548	139.503	169.63	220.986	227.348
ENSMUSG00000014301	-0.0487648	0.623896	0.836375	335.019	345.721	382.265	325.893	395.865	348.967	355.621	378.261	323.379	361.051	397.501	362.562	383.862	367.769
ENSMUSG00000014303	-0.146035	0.340898	0.637005	588.009	515.975	543.119	674.083	771.131	785.614	646.322	838.217	656.916	834.027	646.254	619.804	697.335	715.425
ENSMUSG00000014313	-0.0336653	0.69945	0.872966	979.152	952.035	1063.53	799.294	850.842	975.88	936.789	970.273	1054.79	1026.29	887.443	910.599	903.589	958.83
ENSMUSG00000014329	2.11092	0.43946	NA	0	0	0	6.00328	0	0	1.00055	0	0	0	0	0.932035	0	0.155339
ENSMUSG00000014349	-0.21227	0.00477783	0.0502802	1743.31	1753.79	1608.54	1886.75	2009.78	2049.96	1842.02	2242.71	2007.15	2281.84	2111.04	2066.32	2097.73	2134.47
ENSMUSG00000014351	-0.854751	0.651742	NA	0.86345	0	1.8924	0.857612	0	0	0.602244	0	0	0	0	6.52425	0	1.08737
ENSMUSG00000014353	-0.414417	2.70577e-06	0.000177839	926.482	969.408	870.504	837.887	818.599	796.136	869.836	1021.75	1164.84	1038.92	1338.73	1254.52	1134.4	1158.86
ENSMUSG00000014355	0.0583674	0.62534	0.836852	2999.63	3030.7	2830.08	2591.7	2619.7	2466.44	2756.38	2092.75	2349.15	2225.88	3207.74	3021.66	2982.5	2646.61
ENSMUSG00000014361	0.86583	0.453621	NA	1.7269	1.73729	1.8924	4.28806	0	1.7536	1.89971	0	0	3.61051	1.68076	0.932035	0	1.03722
ENSMUSG00000014402	0.0274767	0.739126	0.893268	603.552	618.475	659.501	470.829	532.896	633.928	586.53	593.131	557.024	575.876	557.173	551.765	617.125	575.349
ENSMUSG00000014418	0.238831	0.01417	0.102469	704.575	597.628	675.587	668.937	758.593	745.281	691.767	641.253	533.321	600.247	661.381	564.813	518.091	586.518
ENSMUSG00000014426	-0.122663	0.339145	0.63526	1535.21	1568.77	1653.96	1126.9	1146.4	1272.24	1383.91	1750.3	1566.1	1875.66	1351.33	1302.05	1196.6	1507.01
ENSMUSG00000014444	0.255585	0.0292554	0.162892	1462.68	1422.84	1549.88	2018.82	2073.37	2035.06	1760.44	1451.49	1335	1539.88	1442.1	1521.08	1558.36	1474.65
ENSMUSG00000014453	0.478601	0.65601	NA	0.86345	0.868645	0	5.14567	3.58249	5.26081	2.62018	0	2.53962	4.51313	0	0	4.09234	1.85752
ENSMUSG00000014470	0.00445711	0.967885	0.989528	366.966	365.7	394.565	388.498	425.421	448.922	398.345	391.69	341.156	407.085	415.989	393.319	432.97	397.035
ENSMUSG00000014496	-0.275929	0.073106	0.280007	2103.36	2149.03	2075.96	2433.9	2595.52	2590.07	2324.64	2515.77	2475.29	2482.22	3274.13	3362.78	2777.06	2814.54
ENSMUSG00000014498	-0.267085	0.00467444	0.0497478	2021.34	1960.53	2155.44	2456.2	2511.33	2685.64	2298.41	2937.68	2581.1	3068.93	2528.71	2665.62	2814.71	2766.13
ENSMUSG00000014503	0.111027	0.515408	0.770838	153.694	169.386	140.038	132.93	119.118	89.4338	134.1	102.959	126.135	101.997	142.025	140.737	130.136	123.998
ENSMUSG00000014504	0.129889	0.253741	0.550233	224.497	243.221	235.604	192.963	172.855	185.005	209.024	189.13	201.477	185.039	188.246	182.679	198.888	190.91
ENSMUSG00000014529	1.84253	0.0378239	NA	1.7269	5.21187	3.7848	8.57612	8.06061	3.50721	5.14458	0	0	0.902627	0	0	7.36622	1.37814
ENSMUSG00000014542	-0.513844	0.890283	NA	0	0	0	0	0	0	0	0	0	0	0	0.932035	0	0.155339
ENSMUSG00000014547	-0.145423	0.279274	0.57928	772.788	828.687	641.523	677.513	691.421	637.435	708.228	574.106	773.738	610.176	939.547	935.764	864.303	782.939
ENSMUSG00000014550	-0.0291403	0.770927	0.907908	1216.6	1284.73	1314.27	1052.29	1072.96	1102.14	1173.83	1094.49	1011.62	1017.26	1374.87	1321.63	1364.39	1197.37
ENSMUSG00000014551	0.164433	0.176035	0.455669	280.621	273.623	237.496	231.555	231.966	209.556	244.136	247.324	215.868	198.578	230.265	190.135	225.897	218.011
ENSMUSG00000014554	-0.145926	0.0946942	0.323034	330.701	317.924	322.654	352.478	342.128	300.743	327.771	350.283	333.537	325.848	392.458	402.639	370.766	362.589
ENSMUSG00000014592	-0.0100711	0.923543	0.973233	250.4	268.411	298.999	317.316	256.148	297.236	281.419	262.992	276.819	288.841	327.749	283.339	259.455	283.199
ENSMUSG00000014599	0.956638	5.67778e-05	0.00196372	593.19	577.649	574.343	247.85	215.845	234.106	407.164	215.989	243.804	243.709	186.565	205.98	162.875	209.82
ENSMUSG00000014601	0.15697	0.122112	0.374137	927.345	964.196	1002.03	849.036	898.31	913.627	925.757	975.868	909.185	991.987	703.4	719.531	685.058	830.838
ENSMUSG00000014602	1.53267	0.0323576	NA	0.86345	7.8178	2.8386	5.14567	3.58249	6.13761	4.3976	3.35735	0.846541	1.80525	0.840382	0.932035	1.63694	1.56975
ENSMUSG00000014603	-0.0880144	0.880502	NA	2.59035	1.73729	1.8924	8.57612	11.6431	17.536	7.32922	11.1912	7.61887	16.2473	5.04229	3.72814	3.27387	7.85027
ENSMUSG00000014606	0.0688956	0.712289	0.879826	493.893	446.484	535.549	473.402	422.734	456.814	471.479	574.106	522.316	616.494	287.411	321.552	376.495	449.729
ENSMUSG00000014609	1.8876	0.0579679	NA	1.7269	2.60593	0	7.71851	1.79125	2.63041	2.7455	0	0	0.902627	0.840382	1.86407	0.818468	0.737591
ENSMUSG00000014633	0.128938	0.475683	0.744208	84.6181	102.5	127.737	82.3307	68.0674	120.122	97.5625	119.745	82.1145	101.094	62.1883	69.9027	101.49	89.4225
ENSMUSG00000014668	0.0378567	0.60715	0.827403	778.832	839.98	785.346	715.248	795.313	806.658	786.896	772.189	849.927	751.888	766.428	754.017	704.701	766.525
ENSMUSG00000014686	-0.939753	0.125162	0.380263	10.3614	10.4237	5.6772	6.00328	3.58249	8.76802	7.46935	8.95292	15.2377	9.02627	17.648	18.6407	16.3694	14.3125
ENSMUSG00000014704	2.10539	0.568207	NA	0	0	0	4.28806	0	0	0.714677	0	0	0	0	0	0	0
ENSMUSG00000014725	-0.513847	0.890282	NA	0	0	0	0	0	0	0	0	0	0	0	0.932035	0	0.155339
ENSMUSG00000014747	0.174955	0.435954	0.714748	56.9877	63.4111	52.9872	53.1719	60.9024	43.8401	55.2167	34.6926	38.0943	38.813	69.7517	41.0096	69.5698	48.6552
ENSMUSG00000014748	0.268297	0.00149636	0.022746	945.478	955.509	1013.38	824.165	843.677	853.128	905.89	758.76	668.767	749.18	784.076	765.201	786.548	752.089
ENSMUSG00000014763	0.129138	0.164719	0.440706	495.62	547.246	505.271	464.826	532	488.379	505.557	503.602	480.835	489.224	463.051	419.416	419.056	462.531
ENSMUSG00000014767	0.0968824	0.397066	0.686198	605.278	575.912	559.204	569.454	584.842	508.545	567.206	462.195	469.83	462.145	583.225	611.415	591.753	530.094
ENSMUSG00000014769	-0.071643	0.64344	0.846296	3496.11	3243.52	3792.37	3097.69	3221.56	3880.72	3455.33	4391.41	2713.16	3823.53	3622.05	3616.3	3622.54	3631.5
ENSMUSG00000014773	-0.690368	0.0999795	0.333488	10.3614	4.34322	4.731	14.5794	12.5387	14.0288	10.0971	29.097	12.6981	27.9814	9.2442	8.38832	11.4586	16.4779
ENSMUSG00000014776	-0.0528434	0.812972	0.926559	115.702	129.428	179.778	116.635	117.327	113.984	128.809	192.488	132.907	184.136	94.1228	105.32	94.1239	133.85
ENSMUSG00000014778	0.133458	0.275023	0.57388	374.737	393.496	429.575	486.266	461.246	473.473	436.465	419.668	353.008	398.961	375.651	419.416	421.511	398.036
ENSMUSG00000014782	-0.291048	0.0421347	0.202811	114.839	93.8137	124.898	132.072	148.673	150.81	127.518	170.106	126.135	184.136	132.78	143.533	180.063	156.125
ENSMUSG00000014786	-0.20028	0.251117	0.547701	528.431	477.755	518.517	693.808	714.707	712.84	607.676	728.544	630.673	655.307	752.982	699.959	721.889	698.226
ENSMUSG00000014791	0.247893	0.134623	0.395891	189.096	199.788	176.939	170.665	138.822	162.208	172.92	168.986	137.986	150.739	143.705	118.368	154.691	145.746
ENSMUSG00000014813	-1.22099	0.548288	NA	0	0	0	0	1.79125	0	0.298541	0	2.53962	0	0	1.86407	0	0.733949
ENSMUSG00000014837	0.688553	5.37952e-06	0.000307599	210.682	187.627	224.249	211.83	229.279	246.381	218.342	173.463	141.372	176.012	110.09	104.388	109.675	135.833
ENSMUSG00000014846	-0.338356	0.0421173	0.20278	2405.57	2418.31	2591.64	3294.09	4141.36	4037.67	3148.11	4711.47	3636.74	4414.75	3679.19	3739.33	3701.11	3980.43
ENSMUSG00000014850	0.228043	0.0923653	0.318761	976.562	919.026	878.073	735.831	743.367	762.817	835.946	628.943	733.951	646.281	812.649	758.677	700.609	713.518
ENSMUSG00000014852	0.660976	1.20737e-07	1.34331e-05	166.646	149.407	140.038	124.354	153.152	136.781	145.063	87.291	104.971	73.1128	107.569	82.0191	94.1239	91.5145
ENSMUSG00000014856	0.0913714	0.389436	0.679563	304.798	311.844	374.695	294.161	337.65	308.634	321.964	354.76	319.146	349.317	267.242	255.378	269.276	302.52
ENSMUSG00000014859	0.168001	0.0759128	0.284677	606.142	585.467	660.447	521.428	450.498	562.03	564.335	528.222	500.306	559.629	454.647	502.367	469.801	502.495
ENSMUSG00000014867	-0.131349	0.251388	0.547898	1873.69	1924.05	1898.08	2544.53	2812.26	2793.49	2307.68	2532.56	2347.46	2343.22	2740.49	2546.32	2655.93	2527.66
ENSMUSG00000014873	0.303037	0.0104654	0.08422	358.332	352.67	326.439	229.84	253.461	259.533	296.713	233.895	245.497	255.443	228.584	221.824	256.999	240.374
ENSMUSG00000014905	0.0537333	0.814449	0.927206	498.211	570.7	475.938	240.131	218.532	254.272	376.297	312.233	360.626	357.44	389.937	381.202	373.222	362.444
ENSMUSG00000014907	-0.138494	0.266924	0.564053	796.964	774.831	869.558	546.299	613.502	579.566	696.787	754.284	678.079	733.836	798.363	829.511	807.01	766.847
ENSMUSG00000014932	-0.692147	2.36847e-07	2.40347e-05	386.826	416.081	320.762	457.107	391.387	393.684	394.308	445.408	645.911	523.524	750.461	736.308	718.615	636.704
ENSMUSG00000014956	-0.013303	0.872468	0.953115	2438.38	2606.8	2575.56	2329.27	2323.25	2498.01	2461.88	2324.4	2202.7	2134.71	2664.85	2834.32	2745.14	2484.35
ENSMUSG00000014959	-0.241817	0.0185553	0.122573	603.552	798.285	710.596	608.904	646.64	648.833	669.468	633.419	761.887	688.704	846.265	887.298	928.143	790.953
ENSMUSG00000014980	-0.157128	0.100143	0.333858	313.432	290.996	296.161	330.181	317.946	395.438	324.026	361.474	322.532	371.882	389.937	378.406	344.575	361.468
ENSMUSG00000015001	-0.12319	0.832093	NA	2.59035	1.73729	2.8386	16.2946	1.79125	6.13761	5.23162	5.59558	6.77233	9.9289	3.36153	4.66018	4.09234	5.73514
ENSMUSG00000015002	0.0072471	0.951995	0.983452	3050.57	3247.86	2849.01	4171.42	4593.65	4700.53	3768.84	4167.58	3861.07	4149.38	3580.87	3524.03	3219.04	3750.33
ENSMUSG00000015013	0.0929508	0.532876	0.781047	261.625	284.916	280.075	191.247	206.889	202.541	237.882	243.967	259.888	290.646	179.842	177.087	187.429	223.143
ENSMUSG00000015016	0.170693	0.0859735	0.306415	427.408	465.594	386.996	353.336	366.31	330.554	388.366	355.879	368.245	312.309	361.364	309.436	362.582	344.969
ENSMUSG00000015023	0.141073	0.177296	0.457574	873.811	792.204	915.921	724.682	704.855	722.485	788.993	618.871	689.931	656.21	739.536	766.133	819.287	714.995
ENSMUSG00000015027	-0.269237	0.00820845	0.0716116	241.766	261.462	220.465	271.005	318.842	301.62	269.193	312.233	342.003	317.725	329.43	322.484	322.477	324.392
ENSMUSG00000015053	-0.112213	0.525876	0.776702	1456.64	1520.13	1631.25	1163.78	1273.58	1428.31	1412.28	1880.11	1962.28	1729.43	1110.14	1282.48	1195.78	1526.71
ENSMUSG00000015083	0.080525	0.66244	0.855321	36.2649	40.8263	33.117	44.5958	48.3636	42.9633	41.0218	39.169	30.4755	32.4946	51.2633	41.0096	38.468	38.8133
ENSMUSG00000015085	0.0540834	0.910062	0.967899	7.77105	2.60593	7.5696	13.7218	8.95623	11.3984	8.6705	7.83381	15.2377	10.8315	8.40382	2.79611	4.91081	8.33563
ENSMUSG00000015087	-0.420619	0.0179784	0.120218	1328.85	1397.65	1377.67	1553.14	1613.02	1744.84	1502.53	1858.85	1846.31	1859.41	2030.36	2306.79	2164.85	2011.09
ENSMUSG00000015090	0.46032	0.223147	0.516845	33.6745	39.9577	39.7404	50.5991	57.3199	76.2817	49.5956	59.3131	55.8717	25.2736	27.7326	31.6892	17.1878	36.178
ENSMUSG00000015092	-0.174388	0.267699	0.564995	248.674	214.555	302.784	192.963	192.559	202.541	225.679	243.967	359.78	303.283	186.565	205.048	228.353	254.499
ENSMUSG00000015093	0.236746	0.463691	0.736535	16.4055	13.8983	22.7088	19.7251	25.9731	22.7968	20.2513	27.9779	14.3912	17.1499	10.925	12.1165	21.2802	17.3068
ENSMUSG00000015094	-0.144215	0.528795	0.778688	992.104	919.895	1296.29	1160.35	1194.76	1494.07	1176.25	1776.04	1202.93	1558.84	987.449	1054.13	1221.15	1300.09
ENSMUSG00000015095	0.0139768	0.8701	0.952007	660.539	626.293	633.954	591.752	603.65	623.406	623.266	719.591	556.177	702.244	563.056	599.299	568.017	618.064
ENSMUSG00000015112	0.473761	0.126244	0.382346	38.8552	42.5636	41.6328	114.92	30.4512	27.1809	49.2673	41.4073	43.1736	44.2287	26.8922	22.3688	35.1941	35.5441
ENSMUSG00000015120	0.103201	0.0956389	0.324996	1739.85	1759.01	1714.51	1686.06	1734.82	1777.28	1735.26	1476.11	1574.57	1460.45	1758.08	1708.42	1710.6	1614.7
ENSMUSG00000015126	-0.146015	0.397929	0.686963	187.369	171.123	208.164	192.963	184.498	234.983	196.517	270.826	209.096	212.117	189.926	208.776	215.257	217.666
ENSMUSG00000015127	-0.348648	0.00685316	0.0633786	339.336	307.5	372.803	310.456	291.077	334.061	325.872	390.571	309.834	333.069	502.548	489.319	463.253	414.766
ENSMUSG00000015133	0.32008	0.045481	0.211531	345.38	397.839	364.287	429.664	447.812	441.031	404.335	229.419	258.195	252.736	393.299	386.795	420.693	323.523
ENSMUSG00000015134	0.707936	0.0544463	0.235253	16.4055	11.2924	6.6234	23.1555	20.5993	19.2896	16.2276	6.71469	9.31195	5.41576	10.0846	13.0485	14.7324	9.88465
ENSMUSG00000015143	-0.277185	0.179464	0.460794	1143.21	1279.51	1143.96	2442.48	2857.93	2672.49	1923.26	2291.95	2786.81	2319.75	2233.74	2359.91	1992.15	2330.72
ENSMUSG00000015149	-0.00176739	0.993612	0.998075	605.278	522.056	612.191	337.041	341.232	372.641	465.073	499.125	500.306	546.089	376.491	466.95	405.142	465.684
ENSMUSG00000015165	0.0579093	0.348547	0.644848	4437.27	4208.58	4485.93	4746.02	5051.31	5139.81	4678.16	4713.71	4046.47	4494.18	4606.97	4640.6	4465.56	4494.58
ENSMUSG00000015176	0.384527	6.91362e-06	0.000381157	734.796	726.187	812.786	695.523	672.613	697.057	723.16	496.887	595.118	537.063	509.272	558.289	623.673	553.384
ENSMUSG00000015189	0.276784	0.00554695	0.0554065	1320.21	1364.64	1243.31	1341.3	1414.19	1396.75	1346.73	1329.51	1191.08	1214.94	1060.56	1024.31	853.663	1112.34
ENSMUSG00000015202	1.06443	0.477709	NA	0	0.868645	0	13.7218	0	0.876802	2.57787	2.23823	2.53962	2.70788	0	0	0	1.24762
ENSMUSG00000015214	3.48221	0.332486	NA	0	0	0	11.149	0	0	1.85816	0	0	0	0	0	0	0
ENSMUSG00000015217	0.0142606	0.928203	0.974895	87.2084	83.3899	90.8352	88.334	99.4142	102.586	91.9613	73.8616	84.6541	60.476	89.0805	106.252	130.136	90.7435
ENSMUSG00000015222	-0.212197	0.0996602	0.332843	876.402	981.569	751.283	963.098	969.064	983.771	920.864	1172.83	1414.57	1075.93	937.026	916.191	885.583	1067.02
ENSMUSG00000015242	0	1	NA	0	0	0	0	0	0	0	0	0	0	0	0	0	0
ENSMUSG00000015243	-0.231302	0.308487	0.608086	572.467	504.683	548.796	849.036	832.034	948.699	709.286	678.184	691.624	686.899	974.843	941.356	1022.27	832.529
ENSMUSG00000015247	0.213611	0.0491644	0.221676	385.099	427.373	365.233	340.472	331.381	319.156	361.452	311.114	308.987	388.13	309.261	274.95	278.279	311.787
ENSMUSG00000015289	0.114537	0.507494	0.76501	166.646	198.92	151.392	116.635	107.475	91.1874	138.709	157.795	145.605	119.147	126.898	101.592	118.678	128.286
ENSMUSG00000015290	-0.157503	0.0669144	0.266173	560.379	620.213	582.859	572.885	604.546	609.377	591.71	576.344	573.955	659.82	689.954	734.444	722.708	659.537
ENSMUSG00000015291	-0.0227195	0.893793	0.960494	3462.43	3167.08	3595.56	2675.75	2846.29	2854.87	3100.33	4207.87	3536.85	3786.52	2412.74	2554.71	2400.57	3149.88
ENSMUSG00000015305	-0.0596042	0.716543	0.88208	792.647	771.357	877.127	603.759	757.697	810.165	768.792	825.907	736.491	812.364	768.109	809.007	855.3	801.196
ENSMUSG00000015312	0.3436	0.0715175	0.276619	75.1201	79.9153	92.7276	74.6122	66.2761	79.789	78.0734	80.5763	83.8076	73.1128	45.3806	47.5338	40.105	61.7527
ENSMUSG00000015314	0.447923	0.904285	NA	0	0	0	0	1.79125	0	0.298541	0	0	0	0	0	0.818468	0.136411
ENSMUSG00000015316	-0.51384	0.890283	NA	0	0	0	0	0	0	0	1.11912	0	0	0	0	0	0.186519
ENSMUSG00000015335	0.351396	0.228553	0.522418	322.93	251.907	409.705	319.032	306.303	378.778	331.442	402.881	201.477	351.122	181.523	199.456	223.442	259.983
ENSMUSG00000015337	-0.244131	0.533785	0.78155	53.5339	69.4916	96.5124	80.6155	68.963	105.216	79.0554	167.867	82.961	105.607	43.6999	98.7957	63.8405	93.7953
ENSMUSG00000015340	0	1	NA	0	0	0	0	0	0	0	0	0	0	0	0	0	0
ENSMUSG00000015341	0.029888	0.82114	0.930301	1596.52	1646.08	1509.19	1126.04	1224.32	1302.93	1400.85	1357.49	1223.25	1280.83	1407.64	1522.95	1440.5	1372.11
ENSMUSG00000015342	-0.301685	0.619852	0.834527	0.86345	0.868645	3.7848	15.437	8.95623	9.64482	6.59249	4.47646	7.61887	7.22101	9.2442	18.6407	1.63694	8.1397
ENSMUSG00000015354	1.78412	0.630003	NA	0	0	0	3.43045	0	0	0.571741	0	0	0	0	0	0	0
ENSMUSG00000015355	0.44793	0.904284	NA	0	0.868645	0	0	0	0	0.144774	0	0	0	0	0	0	0
ENSMUSG00000015357	0.244339	0.00436833	0.0477592	407.548	420.424	468.369	397.932	421.838	453.306	428.236	384.976	339.463	323.14	366.407	422.212	334.754	361.825
ENSMUSG00000015363	-0.380226	0.0561423	0.239466	1095.72	993.73	1217.76	1017.13	1097.14	1195.96	1102.91	1934.95	1285.05	1687.01	1197.54	1273.16	1236.71	1435.74
ENSMUSG00000015365	0.929811	0.422519	NA	4.31725	1.73729	0	6.8609	0.895623	0	2.30184	0	0.846541	1.80525	0	4.66018	0	1.21866
ENSMUSG00000015377	-0.423875	0.000951935	0.0161852	323.794	277.098	316.977	250.423	272.269	219.2	276.627	364.832	294.596	323.14	387.416	421.28	434.607	370.979
ENSMUSG00000015396	0.844357	0.0336598	0.177213	10.3614	8.68645	14.193	25.7284	18.8081	15.7824	15.5933	15.6676	12.6981	5.41576	5.04229	7.45628	6.54775	8.80464
ENSMUSG00000015401	0.40098	0.87344	NA	0.86345	0	0	0	1.79125	0.876802	0.588583	0	2.53962	0	0	0	0	0.423271
ENSMUSG00000015405	0.928818	0.786774	NA	0	0	0.9462	0	0.895623	0	0.30697	0	0	0	0	0	0	0
ENSMUSG00000015451	0.357307	0.112851	0.357074	37.9918	33.0085	52.041	24.0131	23.2862	38.5793	34.82	31.3352	28.7824	26.1762	21.8499	29.8251	25.3725	27.2236
ENSMUSG00000015452	0.332551	0.214247	0.50652	38.8552	60.8051	67.1802	37.7349	51.0505	41.2097	49.4726	61.5513	30.4755	51.4497	28.573	27.9611	36.8311	39.4736
ENSMUSG00000015461	-0.289388	0.0116447	0.0902124	588.873	583.729	594.213	593.467	693.212	665.492	619.831	804.644	765.273	858.398	673.986	683.182	760.357	757.64
ENSMUSG00000015467	0.522559	0.166585	0.442941	13.8152	10.4237	4.731	8.57612	8.95623	11.3984	9.65012	5.59558	6.77233	5.41576	6.72306	9.32035	6.54775	6.72914
ENSMUSG00000015468	0.0229201	0.917231	0.970828	59.578	41.695	60.5568	61.7481	49.2593	68.3905	56.8713	87.291	50.7925	70.4049	45.3806	45.6697	38.468	56.3345
ENSMUSG00000015474	0.0447567	0.742349	0.895464	196.867	182.415	189.24	192.105	218.532	227.092	201.042	177.939	214.175	150.739	212.617	219.028	193.977	194.746
ENSMUSG00000015476	-0.69158	0.0503189	0.224262	9.49795	12.161	6.6234	13.7218	11.6431	13.152	11.1332	16.7867	24.5497	24.3709	7.56344	17.7087	17.1878	18.0279
ENSMUSG00000015478	0.0892559	0.517078	0.771835	164.919	154.619	190.186	171.522	219.428	189.389	181.677	174.582	171.848	236.488	152.109	150.99	139.14	170.859
ENSMUSG00000015484	0.00711096	0.971871	0.991177	278.031	342.246	266.828	358.482	328.694	395.438	328.286	362.593	423.271	459.437	226.903	263.766	225.079	326.841
ENSMUSG00000015488	-0.117376	0.428137	0.709481	755.519	774.831	871.45	924.506	1021.01	1073.21	903.42	1282.51	904.106	1120.16	893.326	905.938	776.727	980.46
ENSMUSG00000015501	-0.0965666	0.360078	0.654813	1146.66	1259.54	1328.46	1156.06	1294.18	1378.33	1260.54	1311.6	1535.63	1288.05	1291.67	1368.23	1290.72	1347.65
ENSMUSG00000015519	-0.032973	0.986281	NA	0	0.868645	0	0.857612	0	0	0.287709	0	0.846541	0	0	0	0.818468	0.277502
ENSMUSG00000015522	-0.598829	0.00320272	0.0389664	553.471	555.933	488.239	566.881	609.919	641.819	569.377	842.694	973.522	856.593	859.711	870.521	770.997	862.34
ENSMUSG00000015533	0.108466	0.560956	0.799344	203.774	238.877	221.411	234.986	297.347	206.048	233.741	139.889	190.472	128.173	308.42	259.106	272.55	216.435
ENSMUSG00000015536	-0.247794	0.00981965	0.080461	381.645	365.7	410.651	337.041	351.98	389.3	372.719	449.884	434.276	446.8	442.881	449.241	432.151	442.539
ENSMUSG00000015542	-0.360617	0.163879	0.439278	196.003	183.284	232.765	120.923	140.613	148.179	170.295	273.064	201.477	253.638	172.278	203.184	208.709	218.725
ENSMUSG00000015568	2.91206	0.0488263	NA	2.59035	0.868645	0	24.0131	0	0.876802	4.72482	1.11912	0	0.902627	0	1.86407	0	0.647635
ENSMUSG00000015575	0.201943	0.00893373	0.0756651	943.751	872.12	851.58	777.854	807.852	790.875	840.672	785.619	705.169	793.409	700.879	720.463	682.603	731.357
ENSMUSG00000015579	0.14136	0.631879	0.840852	205.501	189.365	266.828	295.018	317.946	340.199	269.143	246.205	169.308	203.994	257.997	307.572	279.098	244.029
ENSMUSG00000015597	0.187256	0.0469127	0.216067	588.009	596.759	538.388	664.649	655.596	708.456	625.31	459.956	590.886	571.363	568.098	572.27	530.368	548.823
ENSMUSG00000015599	0.269204	0.0249872	0.147665	2130.13	2014.39	2150.71	1825.86	2252.49	2149.92	2087.25	2137.51	1853.08	2094.09	1385.79	1552.77	1371.75	1732.5
ENSMUSG00000015605	0.190388	0.159062	0.43208	375.601	356.144	407.812	414.227	458.559	481.364	415.618	339.092	285.284	356.538	328.589	419.416	455.887	364.134
ENSMUSG00000015619	0.0424831	0.727544	0.887281	189.096	216.293	244.12	179.241	179.125	171.853	196.621	188.011	205.709	215.728	168.076	178.951	188.248	190.787
ENSMUSG00000015627	1.01943	0.400225	NA	0	0	1.8924	1.71522	1.79125	1.7536	1.19208	0	2.53962	0	0	0	0.818468	0.559682
ENSMUSG00000015647	0.133894	0.244353	0.541715	2543.72	2434.81	2662.61	2484.5	2471.02	2438.39	2505.84	2478.84	2202.7	2269.2	2279.96	2427.02	2046.17	2283.98
ENSMUSG00000015652	-0.326826	0.318127	0.616409	18.1324	17.3729	13.2468	14.5794	8.95623	10.5216	13.8016	14.5485	15.2377	11.7341	25.2115	11.1844	25.3725	17.2148
ENSMUSG00000015653	2.27651	NA	NA	1.7269	0	0	36.0197	0	0	6.2911	0	0	0.902627	1.68076	1.86407	3.27387	1.28689
ENSMUSG00000015656	-0.315028	0.00049431	0.0101325	18643.6	20166.5	18730	20283.4	20712.2	21311.5	19974.5	25870.6	31147.6	25440.5	21239.8	21756.5	23639.8	24849.1
ENSMUSG00000015659	0.0504324	0.67459	0.860519	372.147	358.75	352.933	296.734	252.566	262.164	315.882	256.277	306.448	279.814	347.918	314.096	323.295	304.641
ENSMUSG00000015665	0.447925	0.837852	NA	0	0	0	1.71522	0	0	0.285871	0	0	0	0	0.932035	0	0.155339
ENSMUSG00000015668	-0.0302972	0.863268	0.949676	94.116	108.581	105.974	85.7612	85.0842	64.8833	90.7333	68.266	100.738	111.023	82.3574	91.3395	100.672	92.3993
ENSMUSG00000015671	0.180607	0.0379181	0.190353	782.286	727.924	754.121	755.556	778.296	856.635	775.803	706.162	674.693	832.222	626.925	639.376	629.402	684.797
ENSMUSG00000015672	0.104849	0.461001	0.734116	129.517	152.882	158.015	129.499	115.535	130.643	136.015	115.269	141.372	106.51	131.94	123.961	138.321	126.229
ENSMUSG00000015697	0.0206184	0.827044	0.932805	1604.29	1538.37	1608.54	1302.71	1423.15	1343.26	1470.05	1394.42	1373.09	1444.2	1555.55	1426.95	1499.43	1448.94
ENSMUSG00000015702	0.55827	0.00846764	0.0730789	50.0801	41.695	56.772	34.3045	54.633	41.2097	46.449	36.9308	38.0943	18.9552	27.7326	41.0096	27.0095	31.622
ENSMUSG00000015709	2.59004	0.480662	NA	0	0	0	6.00328	0	0	1.00055	0	0	0	0	0	0	0
ENSMUSG00000015711	0.0823169	0.443549	0.720039	497.347	474.28	501.486	429.664	454.977	444.538	467.049	514.793	444.434	453.119	454.647	399.843	382.225	441.51
ENSMUSG00000015714	-0.187483	0.190286	0.476001	713.21	800.891	595.16	744.407	804.269	649.71	717.941	625.585	824.531	645.378	949.632	945.084	913.411	817.27
ENSMUSG00000015721	-1.46686	0.693474	NA	0	0	0	0	0	0	0	0	0	0.902627	1.68076	0	0	0.430565
ENSMUSG00000015733	-0.045438	0.73063	0.888875	2016.16	2250.66	1846.98	1935.63	1893.35	1980.69	1987.24	1678.67	2129.9	1781.79	2287.52	2242.48	2182.86	2050.53
ENSMUSG00000015745	0.522688	0.011263	0.088031	389.416	356.144	438.091	226.41	258.835	318.279	331.196	315.59	233.645	261.762	175.64	181.747	216.076	230.743
ENSMUSG00000015747	0.106104	0.353504	0.648277	290.119	319.661	376.588	271.863	273.165	291.098	303.749	312.233	290.364	304.185	230.265	272.154	284.827	282.338
ENSMUSG00000015748	0.214388	0.0664714	0.264982	524.114	557.67	492.97	447.673	408.404	424.372	475.867	349.164	411.419	352.024	466.412	427.804	451.795	409.77
ENSMUSG00000015749	0.107582	0.485688	0.751754	1481.68	1534.03	1469.45	1391.05	1554.8	1618.58	1508.26	1342.94	1301.13	1453.23	1472.35	1334.67	1494.52	1399.81
ENSMUSG00000015750	0.150062	0.0645231	0.260192	716.663	711.42	678.425	764.99	809.643	794.382	745.921	659.159	568.876	637.255	770.63	699.027	698.154	672.183
ENSMUSG00000015755	0.136232	0.177257	0.457574	1911.68	2115.15	1963.36	1927.05	1893.35	2057.85	1978.07	2015.53	2062.17	1953.28	1579.92	1618.95	1571.46	1800.22
ENSMUSG00000015757	-0.0537049	0.773082	0.909404	537.929	636.717	546.903	692.95	637.684	625.16	612.891	411.834	624.747	457.632	830.298	717.667	772.634	635.802
ENSMUSG00000015759	-0.0976682	0.485329	0.751703	1079.31	985.912	1123.14	931.367	1117.74	1079.34	1052.8	1251.17	978.601	1227.57	1090.82	1084.89	1127.03	1126.68
ENSMUSG00000015766	4.79021	NA	NA	0	0	1.8924	25.7284	0	0	4.60346	0	0	0	0	0	0	0
ENSMUSG00000015776	0.249839	0.029341	0.163026	780.559	793.942	726.681	699.811	781.879	724.238	751.185	549.486	530.781	587.61	706.761	659.881	753.809	631.388
ENSMUSG00000015787	1.39948	0.707076	NA	2.59035	0	0	0	0	0	0.431725	0	0	0	0	0	0	0
ENSMUSG00000015790	-0.173401	0.247201	0.543971	357.468	333.56	441.875	256.426	296.451	362.119	341.317	467.79	367.399	403.474	339.514	353.241	378.951	385.062
ENSMUSG00000015804	0.0245072	0.787551	0.915321	508.572	528.136	553.527	520.57	455.872	501.531	511.368	498.006	517.237	516.303	471.454	519.144	494.355	502.75
ENSMUSG00000015806	0.128184	0.449801	0.725628	595.78	614.132	673.694	520.57	655.596	683.029	623.8	720.71	628.98	725.712	415.989	485.59	449.339	571.053
ENSMUSG00000015812	-0.296937	0.326221	0.623768	11.2248	13.0297	7.5696	14.5794	16.1212	17.536	13.3435	15.6676	14.3912	8.12364	20.1692	18.6407	21.2802	16.3788
ENSMUSG00000015829	-1.09116	0.0265558	0.153952	10.3614	10.4237	9.462	23.1555	20.5993	15.7824	14.9641	34.6926	49.9459	51.4497	22.6903	13.0485	19.6432	31.9117
ENSMUSG00000015837	-0.331733	0.106531	0.34598	9181.06	8812.4	9478.08	4333.51	4533.64	4695.27	6839	8403.44	8042.99	8793.39	7949.17	8822.65	9630.1	8606.96
ENSMUSG00000015839	-0.0509064	0.789527	0.916631	362.649	472.543	381.319	244.419	246.296	237.613	324.14	261.873	403.8	287.035	374.81	348.581	337.209	335.551
ENSMUSG00000015846	0.0859815	0.647692	0.847672	75.9836	82.5213	104.082	148.367	130.761	135.027	112.79	119.745	116.823	144.42	80.6767	87.6113	89.2131	106.415
ENSMUSG00000015850	0.196021	0.0363975	0.185803	347.97	297.077	356.717	325.893	301.825	256.026	314.251	261.873	262.428	287.035	273.965	261.902	297.104	274.051
ENSMUSG00000015852	0.928815	0.80309	NA	0	0	0	1.71522	0	0	0.285871	0	0	0	0	0	0	0
ENSMUSG00000015869	0.159515	0.0486953	0.220616	943.751	913.815	1103.27	835.314	920.7	924.149	940.166	756.522	775.432	833.125	843.744	857.473	979.707	841
ENSMUSG00000015879	0.515791	0.106652	0.346119	34.538	26.0593	23.655	42.8806	35.8249	14.0288	29.4978	17.9058	17.7774	18.0525	28.573	24.2329	17.1878	20.6216
ENSMUSG00000015880	-0.430947	0.0732935	0.280256	359.195	361.356	360.502	807.013	633.205	728.622	541.649	457.718	516.39	511.789	933.665	951.608	1009.17	730.057
ENSMUSG00000015882	-0.557266	4.98751e-05	0.00178863	1352.16	1546.19	1361.58	1425.35	1431.21	1451.11	1427.93	1486.18	2130.74	1724.92	2435.43	2482.94	2344.09	2100.72
ENSMUSG00000015889	-0.00299007	0.966185	0.989051	1161.34	1179.62	1230.06	1400.48	1450.01	1436.2	1309.62	1303.77	1336.69	1287.15	1341.25	1337.47	1267.81	1312.36
ENSMUSG00000015890	0.470308	0.567955	NA	2.59035	4.34322	0.9462	2.57284	2.68687	1.7536	2.48218	2.23823	2.53962	1.80525	4.20191	0	0	1.7975
ENSMUSG00000015932	0.106244	0.401817	0.689598	1277.04	1298.62	1192.21	1350.74	1450.01	1513.36	1347	1030.71	1301.13	1103.91	1359.74	1405.51	1305.46	1251.08
ENSMUSG00000015937	0.109305	0.129307	0.387125	603.552	646.272	696.403	663.792	679.778	756.68	674.413	632.3	590.886	629.131	615.16	650.561	633.495	625.255
ENSMUSG00000015942	0.530198	0.00631895	0.0605001	101.024	94.6823	103.136	71.1818	71.6498	87.6802	88.2256	79.4572	66.0302	78.5285	42.0191	50.3299	51.5635	61.3214
ENSMUSG00000015943	-0.0202341	0.922834	0.972912	97.5698	86.8645	112.598	45.4534	60.0067	51.7313	75.7039	83.9336	72.8025	64.0865	68.0709	76.4269	94.9423	76.7105
ENSMUSG00000015944	0.321728	0.104721	0.343012	334.155	428.242	381.319	632.918	737.098	706.702	536.739	312.233	446.127	353.83	425.233	506.095	532.004	429.254
ENSMUSG00000015947	0.61538	0.192663	NA	6.9076	6.08051	5.6772	10.2913	8.95623	5.26081	7.19562	0	5.07925	8.12364	4.20191	1.86407	8.18468	4.57559
ENSMUSG00000015950	0.0189841	0.948443	0.982192	13.8152	13.0297	21.7626	20.5827	14.33	14.0288	16.2582	22.3823	22.8566	17.1499	12.6057	11.1844	10.6401	16.1365
ENSMUSG00000015957	-0.427658	0.353007	0.648066	4.31725	6.08051	9.462	20.5827	21.495	30.6881	15.4376	44.7646	22.8566	26.1762	15.1269	9.32035	7.36622	20.9351
ENSMUSG00000015961	0.0185403	0.870641	0.952068	1069.81	1081.46	1051.23	1050.57	1076.54	1313.45	1107.18	1130.31	971.829	1087.67	1125.27	1132.42	1111.48	1093.16
ENSMUSG00000015962	0.197858	0.639839	0.844446	12.0883	14.767	9.462	18.0098	8.95623	22.7968	14.3467	7.83381	11.005	3.61051	8.40382	26.097	18.0063	12.4927
ENSMUSG00000015966	0.050698	0.862854	0.949368	38.8552	29.5339	25.5474	63.4633	51.0505	38.5793	41.1716	27.9779	42.3271	31.5919	59.6671	35.4173	40.9234	39.6508
ENSMUSG00000015968	0.21298	0.514115	0.770214	13.8152	13.8983	13.2468	16.2946	10.7475	18.4128	14.4025	13.4294	7.61887	11.7341	13.4461	11.1844	17.1878	12.4335
ENSMUSG00000015970	0.666605	0.724167	NA	0	0	0	3.43045	0	0.876802	0.717875	1.11912	0	0	0	0.932035	0.818468	0.47827
ENSMUSG00000015971	-0.177865	0.14317	0.408805	624.274	575.912	590.429	715.248	762.175	712.84	663.48	852.766	665.381	725.712	787.438	750.288	723.526	750.852
ENSMUSG00000015980	-0.483683	0.00440377	0.0478995	103.614	98.1569	80.427	96.9101	74.3367	87.6802	90.1875	83.9336	134.6	111.926	145.386	124.893	153.872	125.768
ENSMUSG00000015981	-0.767148	0.0496182	0.222481	113.975	103.369	139.091	240.131	271.374	305.127	195.511	462.195	302.215	410.695	262.199	267.494	292.193	332.832
ENSMUSG00000015994	-0.239505	0.160947	0.43458	1393.61	1368.12	1549.88	779.569	892.936	1019.72	1167.3	1732.39	1445.89	1638.27	1184.1	1124.03	1145.04	1378.29
ENSMUSG00000016018	0.0178126	0.791068	0.917382	1544.71	1597.44	1557.44	1401.34	1464.34	1590.52	1525.97	1414.56	1575.41	1414.42	1549.66	1565.82	1520.71	1506.76
ENSMUSG00000016024	0.409277	0.502915	NA	2.59035	6.08051	7.5696	15.437	8.95623	1.7536	7.06455	6.71469	5.92579	6.31839	3.36153	6.52425	3.27387	5.35309
ENSMUSG00000016028	1.17802	8.93126e-06	0.000470077	69.9394	62.5424	49.2024	126.927	63.5892	49.9777	70.363	45.8837	38.0943	36.1051	22.6903	28.8931	16.3694	31.3393
ENSMUSG00000016128	0.204847	0.112737	0.356926	330.701	341.377	314.138	372.204	484.532	433.14	379.349	364.832	371.632	326.751	325.228	293.591	293.83	329.311
ENSMUSG00000016150	1.39323	0.70834	NA	0	0	0	2.57284	0	0	0.428806	0	0	0	0	0	0	0
ENSMUSG00000016179	-0.0329619	0.99294	NA	0	0	0	0.857612	0	0	0.142935	0	0.846541	0	0	0	0	0.14109
ENSMUSG00000016181	0.0808465	0.550884	0.791969	1342.66	1390.7	1148.69	1064.3	1031.76	1046.9	1170.83	848.289	1088.65	964.908	1237.04	1220.03	1280.9	1106.64
ENSMUSG00000016200	-0.157691	0.111479	0.354678	1829.65	1846.74	1635.98	1934.77	1962.31	1850.05	1843.25	1702.17	2124.82	1980.36	2226.17	2201.47	2099.37	2055.73
ENSMUSG00000016206	-0.476534	0.00969882	0.0797896	75.9836	68.623	73.8036	93.4797	106.579	109.6	88.0115	139.889	114.283	133.589	94.1228	122.097	131.773	122.626
ENSMUSG00000016239	-0.360629	0.226541	0.520275	107.931	98.1569	94.62	78.0427	72.5455	64.8833	86.0299	81.6954	75.3422	91.1653	156.311	111.844	145.687	110.341
ENSMUSG00000016252	0.0458634	0.867976	0.950928	473.171	417.818	610.299	249.565	311.677	415.604	413.022	522.627	362.32	557.823	285.73	307.572	365.037	400.185
ENSMUSG00000016253	-0.00793414	0.952773	0.983817	716.663	748.772	756.014	642.351	728.142	743.528	722.578	834.86	615.435	800.63	726.09	697.162	686.695	726.812
ENSMUSG00000016255	2.14779	0.303526	NA	1.7269	0	0.9462	0.857612	0.895623	0	0.737722	0	0	0	0	0	0	0
ENSMUSG00000016256	-0.0834333	0.511224	0.76825	1202.79	1214.37	1291.56	889.344	982.498	1124.94	1117.58	1229.91	1198.7	1341.3	1015.18	1179.02	1140.95	1184.18
ENSMUSG00000016257	0.10408	0.470814	0.741111	582.829	544.64	554.473	386.783	437.96	472.596	496.547	402.881	461.365	428.748	426.914	493.979	556.559	461.741
ENSMUSG00000016262	-0.784257	3.88385e-05	0.00147594	197.73	252.776	178.832	304.452	356.458	300.743	265.165	482.339	542.633	536.16	417.67	355.105	406.779	456.781
ENSMUSG00000016283	0	1	NA	0	0	0	0	0	0	0	0	0	0	0	0	0	0
ENSMUSG00000016308	-0.319014	0.0977603	0.329344	152.831	184.153	122.06	147.509	136.135	137.658	146.724	151.081	170.155	184.136	191.607	214.368	186.611	182.993
ENSMUSG00000016319	0.125152	0.340187	0.636567	1926.36	1874.54	1852.66	2514.52	2411.02	2533.96	2185.51	1787.23	1825.99	1847.68	2085.83	2084.03	2391.56	2003.72
ENSMUSG00000016327	2.80794	0.154566	NA	2.59035	0.868645	0.9462	2.57284	0	0	1.16301	0	0	0	0	0	0	0
ENSMUSG00000016344	-0.0285579	0.926027	0.973852	442.086	350.933	545.011	352.478	409.3	535.726	439.256	692.732	352.161	620.105	300.857	361.63	361.763	448.208
ENSMUSG00000016346	0.129874	0.469081	0.740076	2248.42	2089.09	2330.49	2842.98	3207.23	3182.79	2650.17	3167.1	2436.35	3122.19	2062.3	1934.91	1811.27	2422.35
ENSMUSG00000016349	-0.0723157	0.475043	0.743586	3213.76	3306.93	3489.58	3627.7	4175.39	4134.12	3657.91	4020.98	3984.67	4315.46	3349.76	3785.93	3620.09	3846.15
ENSMUSG00000016356	0.290814	0.0474355	0.217499	265.079	271.886	313.192	373.919	374.37	319.156	319.6	231.657	224.333	209.409	285.73	300.115	315.11	261.059
ENSMUSG00000016382	2.99862	NA	NA	0	0.868645	0.9462	72.897	0.895623	4.38401	13.3319	3.35735	2.53962	0.902627	0	0	3.27387	1.67891
ENSMUSG00000016386	3.58908	0.310051	NA	0	0	0	12.0066	0	0	2.00109	0	0	0	0	0	0	0
ENSMUSG00000016409	-0.134007	0.260419	0.557515	486.122	432.585	462.692	524.858	478.263	647.956	505.413	592.012	579.881	605.663	513.473	503.299	534.46	554.798
ENSMUSG00000016427	0.213951	0.142087	0.407358	159.738	152.882	175.993	126.069	111.953	163.085	148.287	153.319	129.521	141.712	85.719	134.213	124.407	128.149
ENSMUSG00000016477	-0.267715	0.00697099	0.0641491	620.821	610.657	510.002	537.723	536.478	529.588	557.545	637.896	617.128	731.128	642.892	667.337	730.892	671.212
ENSMUSG00000016481	-0.0614937	0.694105	0.870471	957.566	1054.54	809.947	668.937	586.633	686.536	794.026	696.09	796.595	681.483	929.463	856.54	1009.99	828.36
ENSMUSG00000016487	-0.0857377	0.554882	0.794427	2604.17	2547.74	2562.31	2533.39	2691.35	2846.98	2630.99	3097.71	2980.67	3068.93	2527.87	2611.56	2466.86	2792.27
ENSMUSG00000016493	-0.0362843	0.874968	0.954112	69.076	58.1992	70.965	65.1785	47.468	59.6225	61.7515	57.0749	89.7333	64.9891	61.3479	44.7377	61.3851	63.2113
ENSMUSG00000016494	0.843003	0.701055	NA	0.86345	0	0	1.71522	0.895623	0	0.579049	1.11912	0	0	0	0	0.818468	0.322931
ENSMUSG00000016495	-0.132346	0.156993	0.429493	267.669	332.691	314.138	254.711	248.088	266.548	280.641	289.851	319.993	326.751	315.984	264.698	325.75	307.171
ENSMUSG00000016496	-0.490703	0.015086	0.106508	106.204	125.085	92.7276	55.7448	49.2593	57.8689	81.1483	102.959	115.13	117.341	134.461	93.2035	120.315	113.902
ENSMUSG00000016498	-0.539481	0.821175	NA	0	2.60593	0	0	0	0.876802	0.580456	0	0	0	0	0.932035	4.09234	0.837396
ENSMUSG00000016503	-0.0397611	0.803389	0.923207	170.1	175.466	199.648	168.95	205.098	197.28	186.09	185.773	170.155	171.499	175.64	212.504	231.627	191.2
ENSMUSG00000016510	0.11841	0.237779	0.533153	156.284	179.81	196.81	180.956	172.855	196.404	180.52	181.297	153.224	161.57	171.438	154.718	175.971	166.37
ENSMUSG00000016520	0.219443	0.0727988	0.279352	231.405	264.068	252.635	200.681	242.714	192.896	230.733	153.319	220.101	173.304	218.499	215.3	205.436	197.66
ENSMUSG00000016524	0.447935	0.877699	NA	0	0	0.9462	0	0	0	0.1577	0	0	0	0	0	0	0
ENSMUSG00000016526	0.358577	0.0293621	0.163095	120.883	93.8137	145.715	115.778	89.5623	107.847	112.266	104.078	104.125	95.6784	78.1555	56.8542	86.7577	87.608
ENSMUSG00000016528	0.225609	0.266705	0.563849	563.833	526.399	542.172	532.577	544.539	628.667	556.364	574.106	371.632	438.677	468.093	475.338	527.912	475.96
ENSMUSG00000016529	0.447935	0.887929	NA	0.86345	0	0	0	0	0	0.143908	0	0	0	0	0	0	0
ENSMUSG00000016534	-0.0241223	0.907778	0.966737	1293.45	1507.1	1023.79	765.847	695.003	649.71	989.149	775.547	1196.16	959.492	1137.04	1033.63	932.236	1005.68
ENSMUSG00000016541	-0.161188	0.180339	0.462271	2128.4	2246.32	2098.67	2306.98	2520.28	2420.85	2286.92	3152.55	2715.7	2836.05	2217.77	2407.45	2017.52	2557.84
ENSMUSG00000016552	0.24659	0.0155339	0.10859	619.094	596.759	552.581	463.11	497.071	461.198	531.635	429.74	433.429	367.369	447.924	504.231	504.995	447.948
ENSMUSG00000016554	-0.0785682	0.545968	0.788512	3046.25	3449.39	2956.87	2726.35	2807.78	2745.27	2955.32	2561.65	2724.17	2686.22	3471.62	3492.34	3786.24	3120.37
ENSMUSG00000016559	-0.301321	0.00154671	0.0232416	6900.69	6710.28	7195.85	4982.73	5380.9	6101.66	6212.02	7702.87	6865.45	8190.44	7263.42	7566.26	8340.19	7654.77
ENSMUSG00000016619	-0.639468	9.53939e-07	7.62697e-05	852.225	889.492	880.912	1096.89	1129.38	1112.66	993.593	1466.04	1296.05	1437.88	1656.39	1635.72	1794.08	1547.7
ENSMUSG00000016624	0.143939	0.17573	0.455247	942.024	962.459	1042.71	1098.6	1135.65	1186.31	1061.29	899.769	801.674	903.529	995.012	987.025	1174.5	960.252
ENSMUSG00000016626	0.713265	0.173231	0.452193	7.77105	0.868645	7.5696	21.4403	10.7475	12.2752	10.112	7.83381	6.77233	5.41576	7.56344	4.66018	4.91081	6.19272
ENSMUSG00000016637	-0.115653	0.280529	0.58068	145.06	128.559	158.962	140.648	149.569	152.563	145.894	163.391	130.367	146.226	183.203	150.99	173.515	157.949
ENSMUSG00000016664	-0.0261523	0.751857	0.899333	3014.3	2968.16	3053.39	2379.02	2515.81	2454.17	2730.81	2534.8	2683.54	2702.46	2832.93	2904.22	3023.42	2780.23
ENSMUSG00000016756	-0.51384	0.890283	NA	0	0	0	0	0	0	0	1.11912	0	0	0	0	0	0.186519
ENSMUSG00000016757	-0.228224	0.00887623	0.0754418	1877.14	1792.01	1947.28	1701.5	1739.3	1836.02	1815.54	2082.67	1929.27	2251.15	1974.9	2157.66	2363.74	2126.56
ENSMUSG00000016758	0.391361	0.526648	NA	2.59035	3.47458	6.6234	14.5794	5.37374	2.63041	5.87865	8.95292	5.07925	6.31839	1.68076	3.72814	1.63694	4.56607
ENSMUSG00000016763	0.190888	0.771915	NA	5.1807	4.34322	0.9462	6.8609	1.79125	0.876802	3.33318	1.11912	3.38616	2.70788	5.88267	0.932035	3.27387	2.88362
ENSMUSG00000016831	0.224712	0.0105078	0.0844145	849.635	878.2	775.884	711.818	757.697	634.804	768.006	701.685	731.411	656.21	608.437	660.813	586.842	657.566
ENSMUSG00000016833	0.129322	0.45102	0.726486	69.9394	77.3094	112.598	73.7546	62.6936	72.7745	78.1782	64.9087	83.8076	62.2813	78.1555	66.1745	72.0252	71.2255
ENSMUSG00000016918	1.14809	0.00660607	0.062217	17.269	13.0297	10.4082	52.3143	17.0168	14.0288	20.6778	10.072	13.5447	15.3447	5.04229	6.52425	5.72928	9.37619
ENSMUSG00000016921	0.216077	0.130431	0.388914	3192.17	2803.12	3043.92	2196.34	2415.5	2703.18	2725.71	3058.54	2296.67	3107.74	1864.81	1821.2	1933.22	2347.03
ENSMUSG00000016933	-0.0585113	0.615456	0.832147	1359.93	1438.48	1530.95	1765.82	1832.44	1762.37	1615	1627.19	1541.55	1741.17	1705.98	1737.31	1737.61	1681.8
ENSMUSG00000016940	-0.0616425	0.677627	0.862277	454.175	381.335	436.198	361.912	351.084	419.988	400.782	490.172	338.616	454.924	373.13	378.406	475.53	418.463
ENSMUSG00000016942	-0.319579	0.0844175	0.303569	121.746	113.792	109.759	189.532	231.071	172.73	156.439	156.676	168.462	181.428	213.457	218.096	232.445	195.094
ENSMUSG00000016946	0.151684	0.178571	0.459387	614.776	663.645	619.761	576.315	574.99	526.958	596.074	457.718	477.449	497.347	586.587	613.279	585.205	536.264
ENSMUSG00000016982	1.78412	0.630003	NA	0	0	0	3.43045	0	0	0.571741	0	0	0	0	0	0	0
ENSMUSG00000016984	-0.100493	0.426491	0.707906	350.561	403.051	377.534	382.495	350.189	440.154	383.997	326.782	360.626	332.167	493.304	444.581	509.906	411.228
ENSMUSG00000016995	0.20136	0.175054	0.454204	739.977	742.691	795.754	650.07	729.037	677.768	722.549	598.727	555.331	584.902	745.419	613.279	671.963	628.27
ENSMUSG00000017002	0.831236	0.00510421	0.0525764	25.04	13.0297	35.0094	22.2979	36.7205	20.1664	25.3773	12.3103	11.8516	17.1499	14.2865	14.9126	14.7324	14.2072
ENSMUSG00000017007	-0.0546261	0.753745	0.899981	108.795	110.318	128.683	188.675	191.663	140.288	144.737	176.82	132.907	164.278	155.471	120.233	153.054	150.46
ENSMUSG00000017009	0.230726	0.30257	0.601744	70.8029	46.0382	35.0094	67.7513	59.1111	48.2241	54.4895	69.3851	43.1736	52.3524	42.8595	41.9416	31.1018	46.8023
ENSMUSG00000017057	0.21975	0.180673	0.46245	134.698	102.5	122.06	87.4764	84.1886	92.0642	103.831	98.4821	110.897	107.413	68.9113	74.5628	75.2991	89.2608
ENSMUSG00000017119	-0.0637667	0.465574	0.737873	2618.84	2784.88	2585.96	2125.16	2296.38	2296.34	2451.26	2300.9	2614.12	2234.9	2894.28	2727.14	2597.82	2561.53
ENSMUSG00000017132	-0.241684	0.0993273	0.332333	246.947	241.483	276.29	343.902	373.475	422.618	317.453	387.214	390.255	398.058	384.895	338.329	353.578	375.388
ENSMUSG00000017144	-0.157273	0.217247	0.510079	282.348	322.267	281.021	372.204	368.101	408.59	339.088	342.449	343.696	395.351	352.96	410.096	423.967	378.086
ENSMUSG00000017146	-0.297223	0.308462	0.608086	472.307	481.229	474.046	827.595	773.818	748.789	629.631	380.499	485.915	505.471	1041.23	987.025	1240.8	773.49
ENSMUSG00000017165	0.322851	0.829678	NA	1.7269	0	0	0	0.895623	1.7536	0.729354	0	0.846541	0.902627	1.68076	0	0	0.571655
ENSMUSG00000017167	-0.104887	0.405457	0.692481	711.483	679.28	690.726	566.024	628.727	571.675	641.319	872.91	677.233	744.667	593.31	622.6	630.221	690.157
ENSMUSG00000017176	0.172854	0.08513	0.304998	322.93	358.75	349.148	340.472	359.145	348.967	346.569	252.92	382.637	273.496	291.613	327.144	313.473	306.88
ENSMUSG00000017188	0.322398	0.197031	0.484291	436.906	350.064	448.499	252.138	343.024	356.858	364.581	428.621	302.215	399.864	207.574	207.844	204.617	291.789
ENSMUSG00000017195	0.44793	0.904284	NA	0	0	0	0.857612	0	0	0.142935	0	0	0	0	0	0	0
ENSMUSG00000017204	0.245734	0.8464	NA	1.7269	0.868645	0.9462	0.857612	0.895623	0	0.882497	1.11912	1.69308	0	0	0	1.63694	0.741522
ENSMUSG00000017210	0.265142	0.000908344	0.0156494	1072.4	1269.09	1147.74	1190.37	1229.69	1214.37	1187.28	832.622	985.374	865.619	1022.75	1105.39	1111.48	987.206
ENSMUSG00000017211	0.447923	0.904285	NA	0	0	0	1.71522	0	0	0.285871	0	0	0.902627	0	0	0	0.150438
ENSMUSG00000017221	0.0612708	0.480416	0.747876	1776.12	1795.49	1840.36	1643.18	1775.12	1817.61	1774.65	1528.71	1603.35	1769.15	1738.75	1772.73	1789.99	1700.45
ENSMUSG00000017264	-0.0177794	0.808016	0.924728	789.193	792.204	841.172	887.628	855.32	878.555	840.679	737.497	862.625	792.506	847.946	891.026	969.885	850.248
ENSMUSG00000017286	-0.175446	0.0725799	0.279092	289.256	280.572	281.968	296.734	318.842	291.098	293.078	353.64	359.78	333.069	292.453	322.484	325.75	331.196
ENSMUSG00000017288	0.00923821	0.950989	0.982872	656.222	674.937	546.903	639.778	644.849	647.08	634.962	712.876	758.501	682.386	530.281	560.153	542.645	631.14
ENSMUSG00000017291	-0.361239	0.0169639	0.115398	3516.83	3926.28	3051.49	2703.19	2529.24	2523.44	3041.74	3356.23	4463.81	3395.68	4264.1	4025.46	3936.83	3907.02
ENSMUSG00000017299	0.202055	0.0800651	0.294073	248.674	267.543	258.313	220.406	217.636	228.845	240.236	207.036	241.264	171.499	211.776	242.329	179.245	208.858
ENSMUSG00000017300	1.20748	0.405273	NA	0.86345	1.73729	2.8386	6.8609	0	0	2.05004	0	0	0.902627	2.52115	1.86407	0	0.881307
ENSMUSG00000017307	0.0171557	0.887636	0.958267	170.963	155.487	178.832	160.373	148.673	135.027	158.226	189.13	141.372	151.641	150.428	181.747	126.863	156.864
ENSMUSG00000017309	0.999102	0.0270221	0.155377	6.04415	6.94916	6.6234	23.1555	17.9125	21.92	13.7675	10.072	10.1585	4.51313	4.20191	1.86407	10.6401	6.90829
ENSMUSG00000017311	0.438583	0.2679	0.56521	14.6786	12.161	18.924	5.14567	6.26936	8.76802	10.9911	14.5485	5.07925	10.8315	10.0846	4.66018	4.09234	8.21606
ENSMUSG00000017314	-0.455244	0.0078767	0.0696955	797.828	779.175	852.526	1015.41	1121.32	956.591	920.475	1746.94	1555.94	1473.99	909.293	1117.51	770.997	1262.45
ENSMUSG00000017316	0.795709	0.110054	0.352246	30.2207	29.5339	35.9556	18.0098	10.7475	8.76802	22.2059	17.9058	15.2377	20.7604	7.56344	6.52425	9.00315	12.8325
ENSMUSG00000017344	1.24723	0.0276099	NA	4.31725	3.47458	1.8924	16.2946	8.95623	12.2752	7.86838	4.47646	4.23271	5.41576	1.68076	1.86407	2.45541	3.35419
ENSMUSG00000017376	-0.0374454	0.663295	0.855833	861.723	902.522	861.042	745.265	707.542	745.281	803.896	814.716	943.893	840.346	827.776	761.473	761.176	824.897
ENSMUSG00000017386	0.30709	0.0101194	0.0821875	561.242	557.67	545.957	730.685	761.28	656.724	635.593	458.837	553.638	594.831	484.9	444.581	544.282	513.511
ENSMUSG00000017390	-0.886686	0.00351157	0.0411517	233.995	317.924	310.354	599.471	780.983	650.587	482.219	982.583	1036.17	757.304	939.547	1094.21	540.189	891.667
ENSMUSG00000017400	-0.813893	5.14685e-07	4.52653e-05	189.959	207.606	209.11	289.015	276.748	281.453	242.315	355.879	410.572	405.279	425.233	488.387	469.801	425.859
ENSMUSG00000017404	-0.130558	0.289844	0.589883	4050.44	3815.09	4674.23	3111.42	3036.16	3851.79	3756.52	4042.24	4235.24	4199.02	3352.28	4101.89	4742.21	4112.15
ENSMUSG00000017405	0.263869	0.0862022	0.306875	75.1201	72.0975	101.243	94.3373	100.31	78.9122	87.0034	81.6954	70.2629	70.4049	77.3152	61.5143	73.6622	72.4758
ENSMUSG00000017412	0.507244	0.563492	NA	1.7269	0	5.6772	6.8609	3.58249	2.63041	3.41298	3.35735	7.61887	0	0.840382	0.932035	1.63694	2.39759
ENSMUSG00000017417	-0.14336	0.646177	0.847181	17.269	28.6653	13.2468	53.1719	34.9293	42.0865	31.5615	23.5014	38.9409	61.3786	25.2115	29.8251	30.2833	34.8568
ENSMUSG00000017418	-0.452383	0.00141366	0.0217032	954.112	984.175	845.903	1014.55	894.727	920.642	935.686	881.863	1180.92	937.829	1541.26	1717.74	1420.04	1279.94
ENSMUSG00000017421	0.191579	0.195057	0.481683	1682.86	1799.83	1615.16	1921.05	1834.24	1737.82	1765.16	1260.12	1631.28	1326.86	1685.81	1764.34	1604.2	1545.44
ENSMUSG00000017428	0.108075	0.235365	0.530626	1387.56	1368.12	1467.56	1089.17	1126.69	1058.3	1249.57	1056.44	1206.32	1158.97	1148.8	1121.24	1261.26	1158.84
ENSMUSG00000017446	-0.389194	0.142813	0.408235	31.0842	38.2204	39.7404	49.7415	60.0067	73.6513	48.7408	62.6704	71.1094	56.8655	56.3056	60.5823	75.2991	63.8054
ENSMUSG00000017453	-0.793251	0.0180136	0.120271	29.3573	33.0085	28.386	46.311	30.4512	43.8401	35.2257	79.4572	71.956	80.3338	42.0191	46.6018	46.6527	61.1701
ENSMUSG00000017466	-0.250833	0.144817	0.411162	217.589	234.534	297.107	331.038	363.623	419.111	310.5	409.596	428.35	491.932	290.772	297.319	299.559	369.588
ENSMUSG00000017478	0.128947	0.109951	0.352246	1389.29	1331.63	1344.55	1204.94	1269.99	1267.86	1301.38	1152.69	1104.74	1234.79	1163.93	1182.75	1300.55	1189.91
ENSMUSG00000017485	0.0836072	0.465654	0.737873	1732.08	1851.08	1748.58	2424.47	2446.84	2668.98	2145.34	1812.97	2063.02	1775.47	2163.98	2191.22	2139.48	2024.35
ENSMUSG00000017491	1.89494	0.439803	NA	0	0	0	4.28806	0	0.876802	0.86081	0	0.846541	0	0	0	0	0.14109
ENSMUSG00000017493	-0.24229	0.411554	0.696381	2546.31	2281.06	2990.94	3868.69	4416.32	4980.23	3513.93	5532.91	3480.98	4919.32	3409.43	3594.86	4002.31	4156.63
ENSMUSG00000017499	0.0805401	0.81595	0.927885	73.3932	80.784	57.7182	222.121	147.778	179.744	126.923	79.4572	57.5648	68.5996	172.278	145.398	196.432	119.955
ENSMUSG00000017548	-0.185973	0.13483	0.396147	980.879	1100.57	940.523	1228.96	1144.61	1142.47	1089.67	1046.37	1186	1066	1352.17	1434.4	1351.29	1239.37
ENSMUSG00000017550	-0.31722	0.107464	0.347226	308.252	350.064	271.559	431.379	393.179	452.43	367.81	314.471	346.235	296.964	555.493	591.842	643.316	458.054
ENSMUSG00000017561	-0.19154	0.0563879	0.240127	266.806	297.077	344.417	305.31	331.381	362.119	317.851	391.69	339.463	373.688	354.641	360.698	358.489	363.111
ENSMUSG00000017607	-0.467892	0.191435	0.477419	6.9076	5.21187	5.6772	13.7218	8.06061	7.89122	7.91171	12.3103	8.46541	9.02627	14.2865	12.1165	9.82162	11.0044
ENSMUSG00000017615	0.0266722	0.853157	0.945392	1638.83	1550.53	1564.07	877.337	1096.24	937.301	1277.38	1420.16	1282.51	1289.85	1195.02	1206.05	1131.12	1254.12
ENSMUSG00000017631	0.027427	0.688802	0.867765	1456.64	1365.51	1410.78	1462.23	1488.53	1450.23	1438.99	1421.28	1477.21	1478.5	1358.06	1391.53	1345.56	1412.02
ENSMUSG00000017639	0.44336	0.183756	0.467002	60.4415	45.1695	37.848	162.946	146.882	162.208	102.583	70.5043	43.1736	82.139	83.1978	96.9317	76.936	75.4804
ENSMUSG00000017652	-0.356184	0.0319155	0.171251	293.573	308.369	303.73	255.568	237.34	249.888	274.745	335.735	295.443	409.793	353.801	354.173	360.945	351.648
ENSMUSG00000017664	0.138639	0.177925	0.458524	758.972	789.598	703.026	632.918	648.431	559.399	682.058	525.984	591.732	637.255	636.169	610.483	712.886	619.085
ENSMUSG00000017667	0.187429	0.227904	0.521323	644.997	644.535	659.501	855.897	927.865	893.461	771.043	537.175	490.147	527.134	800.044	868.657	838.112	676.878
ENSMUSG00000017670	0.0757299	0.461747	0.734818	696.804	785.255	816.57	933.939	957.421	953.083	857.179	870.672	903.259	917.972	723.569	740.036	725.982	813.581
ENSMUSG00000017677	-0.0559438	0.68645	0.867052	1648.33	1747.71	1587.72	1228.96	1326.42	1466.01	1500.86	1666.36	1643.98	1577.79	1587.48	1644.11	1242.44	1560.36
ENSMUSG00000017679	0.121879	0.452671	0.727017	687.306	664.513	662.34	482.835	541.852	498.9	589.624	703.923	602.737	668.846	396.66	418.484	462.435	542.181
ENSMUSG00000017686	-0.0601756	0.424096	0.706328	915.257	952.035	860.096	951.949	999.515	998.677	946.255	950.129	967.596	899.919	1040.39	1007.53	1052.55	986.353
ENSMUSG00000017688	0.928815	0.80309	NA	0	1.73729	0	0	0	0	0.289548	0	0	0	0	0	0	0
ENSMUSG00000017692	-0.567173	0.162723	0.437712	17.269	9.55509	27.4398	34.3045	42.0943	49.1009	29.9606	49.2411	34.7082	67.697	35.296	41.9416	37.6495	44.4222
ENSMUSG00000017697	0.307067	0.0928999	0.319567	75.1201	79.9153	66.234	54.0295	48.3636	57.8689	63.5886	38.0499	55.0252	57.7681	51.2633	49.3979	55.6559	51.1934
ENSMUSG00000017707	-0.441171	0.00195749	0.0273264	2386.58	2678.9	2075.02	1676.63	1741.09	1578.24	2022.74	2148.7	2637.82	2163.6	3222.02	3256.53	3047.16	2745.97
ENSMUSG00000017713	0.330307	0.135305	0.396596	124.337	92.945	94.62	90.0492	98.5185	99.9554	100.071	110.792	66.8767	120.952	51.2633	68.9706	60.5667	79.9036
ENSMUSG00000017715	0.160945	0.102344	0.338671	1574.07	1399.39	1502.57	1204.94	1226.11	1249.44	1359.42	1284.74	1088.65	1297.98	1188.3	1218.17	1218.7	1216.09
ENSMUSG00000017716	-0.500556	0.0041432	0.0463472	245.22	234.534	274.398	382.495	415.569	391.054	323.878	363.712	319.993	418.819	528.6	528.464	588.479	458.011
ENSMUSG00000017718	-0.373376	0.267894	0.56521	37.1283	39.9577	47.31	96.0525	70.7542	68.3905	59.9322	60.4322	48.2528	63.1839	100.005	91.3395	102.309	77.5871
ENSMUSG00000017720	0.487187	0.0659725	0.263961	18.9959	26.928	27.4398	17.1522	18.8081	24.5504	22.3124	10.072	18.6239	14.442	17.648	13.0485	20.4617	15.716
ENSMUSG00000017721	-0.104023	0.0985846	0.330941	832.366	939.005	879.02	827.595	851.738	882.939	868.777	925.508	920.19	1016.36	877.359	930.171	933.054	933.773
ENSMUSG00000017723	2.79039	0.403158	NA	0	0	0	6.00328	0.895623	0	1.14982	0	0	0	0	0	0	0
ENSMUSG00000017724	-0.138692	0.169691	0.448039	1127.67	1118.81	1129.76	1072.87	1257.45	1149.49	1142.68	1151.57	1239.34	1273.61	1237.04	1276.89	1367.66	1257.68
ENSMUSG00000017734	-0.112269	0.537336	0.783347	50.0801	58.1992	68.1264	52.3143	66.2761	51.7313	57.7879	77.2189	49.9459	58.6707	55.4652	68.9706	65.4775	62.6248
ENSMUSG00000017737	0.96685	0.0308581	0.168223	107.931	92.0764	100.297	38.5925	32.2424	21.92	65.51	60.4322	42.3271	62.2813	12.6057	10.2524	13.914	33.6354
ENSMUSG00000017740	-0.545303	0.0112365	0.0879182	320.34	348.327	340.632	419.372	389.596	412.097	371.727	696.09	723.793	789.798	368.087	362.562	315.929	542.71
ENSMUSG00000017747	-0.192237	0.405543	0.692481	459.355	458.645	572.451	428.806	565.138	566.414	508.468	724.068	579.034	725.712	487.422	485.59	484.533	581.06
ENSMUSG00000017754	-0.377917	0.0974062	0.328644	331.565	342.246	338.74	273.578	259.731	282.33	304.698	508.078	470.677	477.49	326.068	316.892	277.461	396.111
ENSMUSG00000017756	0.367735	0.0815114	0.297293	207.228	201.526	190.186	453.677	287.495	292.852	272.161	179.058	170.155	176.915	252.115	248.853	238.174	210.878
ENSMUSG00000017760	0.199711	0.244481	0.54173	2118.04	2222.86	2030.54	1159.49	1094.45	1096.88	1620.38	1367.56	1539.01	1439.69	1372.34	1517.35	1229.34	1410.88
ENSMUSG00000017764	0.0699837	0.584507	0.814499	162.329	145.932	184.509	122.638	149.569	159.578	154.093	126.46	166.769	159.765	158.832	124.893	141.595	146.386
ENSMUSG00000017765	-0.0774292	0.660694	0.854681	778.832	813.92	834.548	882.483	945.778	915.381	861.824	905.364	843.155	930.608	965.599	941.356	870.032	909.352
ENSMUSG00000017767	0.609014	0.103336	0.340731	6.9076	11.2924	17.0316	12.0066	9.85185	9.64482	11.1225	3.35735	8.46541	8.12364	8.40382	5.59221	9.00315	7.1576
ENSMUSG00000017774	0.165291	0.0959969	0.325569	946.341	913.815	961.339	1082.31	1093.56	1139.84	1022.87	1041.9	776.278	1001.01	839.542	902.21	915.048	912.665
ENSMUSG00000017776	0.389089	0.0545281	0.235253	2099.05	2350.55	1884.83	1841.29	1770.65	1843.04	1964.9	1011.68	1119.97	1015.46	1966.49	1979.64	1907.85	1500.18
ENSMUSG00000017778	-0.525959	0.0380416	0.190727	828.912	817.395	833.602	1308.72	1464.34	1459	1118.66	1660.77	1491.61	1829.62	1545.46	1444.65	1692.59	1610.78
ENSMUSG00000017781	0.0551952	0.690664	0.86887	899.715	832.162	957.554	697.238	680.674	768.078	805.904	969.154	904.106	930.608	579.023	670.133	603.211	776.039
ENSMUSG00000017801	0.0392187	0.667345	0.857121	333.292	311.844	323.6	281.297	312.572	285.837	308.074	266.349	294.596	311.406	336.993	287.067	299.559	299.329
ENSMUSG00000017802	-0.11766	0.33549	0.632071	1372.02	1249.98	1356.85	1246.97	1337.17	1362.55	1320.92	1630.55	1225.79	1705.06	1400.08	1349.59	1289.91	1433.5
ENSMUSG00000017817	0.083107	0.767095	0.906143	24.1766	24.3221	26.4936	24.8707	25.9731	28.9345	25.7951	43.6455	22.8566	34.2998	16.8076	12.1165	18.0063	24.6221
ENSMUSG00000017830	0.651529	0.0358369	0.184431	63.0318	39.089	44.4714	31.7316	33.1381	23.6736	39.1893	17.9058	31.322	25.2736	21.8499	23.3009	29.4649	24.8528
ENSMUSG00000017831	-0.0614665	0.527832	0.777924	1154.43	1265.62	1088.13	872.191	932.344	981.141	1048.98	1181.79	1101.35	1006.43	1095.86	1179.96	1004.26	1094.94
ENSMUSG00000017832	0.0654161	0.884107	0.957821	13.8152	10.4237	8.5158	7.71851	4.47812	14.0288	9.83003	16.7867	11.8516	14.442	2.52115	8.38832	3.27387	9.54394
ENSMUSG00000017837	-0.248905	0.0821121	0.298529	867.767	937.268	833.602	772.708	814.121	754.049	829.919	754.284	820.298	760.914	1133.68	1190.21	1255.53	985.819
ENSMUSG00000017843	0.11807	0.296223	0.596352	1176.02	1185.7	1279.26	1165.49	1284.32	1204.73	1215.92	1154.93	1035.32	1059.68	1122.75	1097.01	1252.26	1120.32
ENSMUSG00000017858	-0.0243826	0.835645	0.937135	499.074	469.068	451.337	414.227	417.36	413.85	444.153	528.222	402.107	409.793	464.731	455.765	451.795	452.069
ENSMUSG00000017861	-0.232657	0.414392	0.698048	120.883	117.267	132.468	320.747	234.653	204.295	188.385	139.889	123.595	168.791	286.57	272.154	336.391	221.232
ENSMUSG00000017868	0.516673	0.673599	NA	1.7269	1.73729	0.9462	2.57284	0	0.876802	1.31	1.11912	0	2.70788	0.840382	0.932035	0	0.933236
ENSMUSG00000017897	-1.50314	0.277788	NA	0.86345	0	0	1.71522	0.895623	0	0.579049	6.71469	0	1.80525	0	0.932035	0.818468	1.71174
ENSMUSG00000017929	0.614504	0.000110397	0.00333701	2302.82	2230.68	2378.75	1425.35	1603.17	1621.21	1927	1349.65	1128.44	1335.89	1237.04	1398.99	1102.48	1258.75
ENSMUSG00000017943	-0.043789	0.764674	0.904944	913.53	875.594	1003.92	567.739	589.32	632.174	763.713	731.901	736.491	744.667	726.09	877.977	905.226	787.059
ENSMUSG00000017950	0.0556578	0.973648	NA	0	0	0.9462	2.57284	0	0.876802	0.73264	0	0	0	0.840382	0	3.27387	0.685709
ENSMUSG00000017969	0.453533	0.0784821	0.290478	24.1766	24.3221	28.386	24.0131	25.0774	28.0577	25.6721	29.097	8.46541	20.7604	17.648	11.1844	26.191	18.891
ENSMUSG00000017999	0.135954	0.235133	0.530422	687.306	726.187	799.539	718.679	544.539	640.065	686.052	480.1	575.648	546.992	724.409	671.065	743.988	623.7
ENSMUSG00000018001	0.244318	0.0223734	0.137372	2257.92	2195.07	2122.33	2367.87	2697.62	2638.3	2379.85	2393.79	2194.23	2354.95	1659.75	1752.23	1703.23	2009.7
ENSMUSG00000018008	-0.054069	0.857031	0.946825	37.9918	34.7458	31.2246	44.5958	55.5286	34.1953	39.7137	47.0028	53.3321	64.0865	40.3383	24.2329	18.8248	41.3029
ENSMUSG00000018012	-0.321943	0.176014	0.455669	26.7669	18.2415	28.386	26.586	32.2424	27.1809	26.5673	40.2881	29.6289	42.4235	37.8172	24.2329	25.3725	33.2939
ENSMUSG00000018040	0.0698288	0.557969	0.796871	1213.15	1206.55	1316.16	844.748	922.492	947.823	1075.15	887.458	1064.95	905.335	1068.97	1105.39	1111.48	1023.93
ENSMUSG00000018042	-0.0599445	0.442429	0.719092	4211.05	4099.14	4342.11	3511.06	4050.9	4198.13	4068.73	4535.77	4441.8	4555.56	3636.33	4295.75	3985.12	4241.72
ENSMUSG00000018068	0.199743	0.0419441	0.202368	1013.69	1087.54	914.029	1135.48	1134.75	1146.86	1072.06	896.411	884.635	928.803	979.045	915.259	996.076	933.372
ENSMUSG00000018076	-0.314102	0.000675053	0.0126062	1196.74	1280.38	1152.47	1367.89	1278.95	1272.24	1258.11	1420.16	1399.33	1437.88	1700.09	1641.31	1784.26	1563.84
ENSMUSG00000018102	0.238154	0.196627	0.483621	227.087	216.293	217.626	288.158	336.754	306.004	265.32	174.582	175.234	154.349	251.274	315.028	278.279	224.791
ENSMUSG00000018126	0.538333	0.152369	0.422342	12.0883	6.94916	14.193	21.4403	17.0168	9.64482	13.5554	6.71469	5.92579	8.12364	11.7653	6.52425	16.3694	9.23718
ENSMUSG00000018143	0.0946115	0.56693	0.803825	653.632	561.145	683.156	381.637	420.943	444.538	524.175	540.533	420.731	519.01	500.868	550.833	414.145	491.02
ENSMUSG00000018160	-0.125514	0.431553	0.711916	1707.04	1952.71	1575.42	1845.58	1821.7	1628.22	1755.11	1366.44	2058.79	1564.25	2070.7	2151.14	2274.52	1914.31
ENSMUSG00000018166	-0.272555	0.00560884	0.0558568	299.617	346.589	295.214	319.032	386.014	362.996	334.91	353.64	414.805	456.729	400.862	403.571	396.139	404.291
ENSMUSG00000018167	0.266563	0.017367	0.117277	300.481	282.31	269.667	292.446	295.556	340.199	296.776	235.014	204.863	247.32	256.317	274.018	262.728	246.71
ENSMUSG00000018168	0.912341	0.806483	NA	0	0	0	2.57284	0	0	0.428806	0	0	0	0	0.932035	0	0.155339
ENSMUSG00000018169	0.198777	0.400844	0.689193	56.9877	74.7035	44.4714	103.771	107.475	109.6	82.8348	80.5763	83.8076	64.0865	70.5921	69.9027	64.659	72.2707
ENSMUSG00000018171	0.0510411	0.643539	0.846306	1126.8	1110.13	1066.37	981.108	1012.95	1037.26	1055.77	876.267	836.383	915.264	1182.42	1230.29	1072.19	1018.8
ENSMUSG00000018189	0.00526279	0.957118	0.985578	212.409	213.687	235.604	242.704	240.027	294.605	239.839	243.967	231.106	223.851	238.669	244.193	252.088	238.979
ENSMUSG00000018196	0.0639203	0.507881	0.765407	308.252	362.225	307.515	319.889	379.744	358.612	339.373	289.851	343.696	296.062	339.514	308.504	367.492	324.186
ENSMUSG00000018199	-0.352413	0.0304499	0.167076	1644.01	1699.07	1552.71	904.781	873.232	861.896	1255.95	1495.14	1702.39	1561.54	1661.44	1605.9	1593.56	1603.33
ENSMUSG00000018209	0.237678	0.0671378	0.266488	1308.13	1243.03	1167.61	895.347	844.573	885.57	1057.38	809.12	918.497	930.608	937.866	858.405	924.869	896.561
ENSMUSG00000018211	-0.513847	0.890282	NA	0	0	0	0	0	0	0	0	0	0.902627	0	0	0	0.150438
ENSMUSG00000018217	-0.338485	0.00538623	0.0542998	842.727	956.378	1023.79	908.211	985.185	962.728	946.503	1225.43	1612.66	1228.48	1007.62	1181.82	924.869	1196.81
ENSMUSG00000018238	0.0333925	0.931112	0.975867	23.3131	22.5848	28.386	18.8675	9.85185	11.3984	19.0669	20.1441	13.5447	14.442	21.0096	20.5048	22.0986	18.624
ENSMUSG00000018239	0.25236	0.0676934	0.267543	316.886	350.933	288.591	201.539	223.906	227.968	268.304	213.751	226.026	217.533	226.063	205.98	261.091	225.074
ENSMUSG00000018263	0.44793	0.904284	NA	0	0	0	0	0.895623	0	0.149271	0	0	0	0	0	0	0
ENSMUSG00000018286	0.18122	0.249128	0.545546	1580.11	1408.07	1639.76	1288.13	1404.34	1518.62	1473.17	1533.19	1090.34	1526.34	1189.14	1209.78	1248.16	1299.49
ENSMUSG00000018287	-0.243577	0.0383039	0.191308	232.268	249.301	207.218	287.3	266	327.047	261.522	271.945	327.611	333.069	303.378	300.115	320.84	309.493
ENSMUSG00000018293	0.18276	0.103457	0.340961	1901.32	1851.08	2106.24	1392.76	1554.8	1684.34	1748.42	1616	1701.55	1745.68	1260.57	1417.63	1501.07	1540.42
ENSMUSG00000018322	0.0479077	0.642423	0.845904	477.488	474.28	544.065	373.061	424.525	378.778	445.366	411.834	456.286	438.677	447.083	417.552	411.69	430.52
ENSMUSG00000018326	0.112895	0.376601	0.669759	2958.18	2741.44	2893.48	2228.93	2405.64	2560.26	2631.32	2808.98	2496.45	2815.29	2140.45	2133.43	2206.59	2433.53
ENSMUSG00000018334	-0.139766	0.266477	0.563624	193.413	213.687	215.734	299.307	281.226	258.656	243.67	249.563	304.755	339.388	226.063	255.378	235.719	268.477
ENSMUSG00000018339	0.381338	0.170446	0.448877	31.0842	26.928	48.2562	30.0164	24.1818	28.0577	31.4207	36.9308	27.9359	20.7604	14.2865	16.7766	28.6464	24.2228
ENSMUSG00000018340	0.259788	0.0692207	0.2712	3715.43	3608.35	3694.91	4541.05	5111.32	5013.55	4280.77	4470.87	4141.28	4341.64	2888.39	2896.77	2715.68	3575.77
ENSMUSG00000018341	1.2286	0.000192547	0.00498061	23.3131	19.9788	17.0316	46.311	27.7643	27.1809	26.93	6.71469	13.5447	16.2473	10.925	13.9805	7.36622	11.4631
ENSMUSG00000018347	0.148713	0.317909	0.616296	224.497	207.606	209.11	161.231	152.256	151.687	184.398	149.961	179.467	137.199	179.842	183.611	166.968	166.175
ENSMUSG00000018362	-0.206763	0.0529771	0.231582	1955.71	1996.15	1916.05	2070.28	2153.97	2109.58	2033.62	1854.37	1985.99	2141.93	2563.17	2621.82	2911.29	2346.43
ENSMUSG00000018363	-0.220031	0.0031916	0.0388567	961.883	1160.51	993.51	1008.55	1029.97	1023.23	1029.61	1148.21	1196.16	1103.01	1237.88	1288.07	1221.15	1199.08
ENSMUSG00000018372	-0.157891	0.244754	0.54175	372.147	360.488	346.309	347.333	323.32	371.764	353.56	297.685	380.943	327.654	436.158	437.125	484.533	394.016
ENSMUSG00000018377	-0.148909	0.265733	0.563174	1277.91	1522.73	1192.21	1418.49	1531.52	1396.75	1389.93	1158.28	1657.53	1260.97	1781.61	1750.36	1635.3	1540.68
ENSMUSG00000018378	0.00753048	0.948937	0.982192	571.604	527.268	635.846	490.554	469.306	473.473	528.008	609.918	490.994	513.595	497.506	508.891	532.004	525.485
ENSMUSG00000018379	0.418034	0.0065749	0.0621135	3330.33	3569.26	3225.6	2968.19	2926	3211.72	3205.18	2543.75	2483.75	2623.03	2341.3	2179.1	2222.96	2398.98
ENSMUSG00000018381	1.83302	0.0730418	NA	5.1807	2.60593	1.8924	3.43045	0.895623	1.7536	2.62645	0	2.53962	0	0.840382	0.932035	0	0.718673
ENSMUSG00000018387	1.27513	1.03974e-05	0.00052182	47.4897	47.7755	53.9334	83.1884	71.6498	79.789	63.971	49.2411	27.0893	38.813	16.8076	10.2524	18.0063	26.7016
ENSMUSG00000018395	-0.219996	0.0424633	0.203544	686.443	681.018	681.264	606.332	622.458	667.246	657.46	611.037	844.848	625.52	880.72	840.696	788.185	765.168
ENSMUSG00000018398	-0.219976	0.000721872	0.0132133	2081.78	2023.07	2039.06	2030.82	2170.99	2083.28	2071.5	2231.52	2223.02	2280.04	2531.23	2557.51	2649.38	2412.11
ENSMUSG00000018401	-0.352437	0.000352667	0.00796259	653.632	665.382	659.501	861.9	942.195	896.091	779.784	955.724	961.671	1037.12	1005.94	1016.85	996.076	995.563
ENSMUSG00000018405	-0.168132	0.423726	0.706171	401.504	354.407	460.799	335.326	394.074	381.409	387.92	613.275	435.969	509.082	316.824	362.562	378.951	436.11
ENSMUSG00000018411	-0.421505	0.0189969	0.123933	2637.84	2854.37	2691.94	4095.95	4855.17	4623.38	3626.44	5360.56	5298.5	4913.9	4593.53	4844.72	4131.63	4857.14
ENSMUSG00000018412	0.143745	0.237781	0.533153	2771.67	2958.6	2782.77	2068.56	2083.22	1929.84	2432.45	2199.06	2234.02	2079.65	2235.42	2296.54	2165.67	2201.73
ENSMUSG00000018415	-0.0487455	0.809334	0.925423	596.644	568.962	557.312	538.58	528.418	530.465	553.397	329.02	378.404	345.706	774.832	788.502	816.013	572.08
ENSMUSG00000018417	0.0720809	0.606456	0.82686	828.048	885.149	793.862	1208.38	1152.67	1164.39	1005.42	841.575	1037.86	928.803	1016.86	910.599	1001.81	956.251
ENSMUSG00000018425	0.0155375	0.874326	0.95358	924.755	1015.45	916.868	835.314	827.556	971.496	915.239	834.86	838.076	795.214	1044.59	964.657	953.516	905.153
ENSMUSG00000018427	-0.676298	0.00173828	0.0251414	134.698	191.102	131.522	273.578	324.216	291.098	224.369	260.754	347.082	279.814	445.403	436.193	381.406	358.442
ENSMUSG00000018428	0.19478	0.0146617	0.104648	822.004	800.022	758.852	821.592	832.034	811.042	807.591	717.353	761.04	780.772	605.075	675.726	694.88	705.808
ENSMUSG00000018433	0.302867	0.00161282	0.0238871	1239.05	1272.56	1244.25	1084.88	1097.14	1055.67	1165.59	879.625	832.15	912.556	1004.26	952.54	1086.11	944.539
ENSMUSG00000018442	-0.127971	0.364375	0.658348	478.351	570.7	483.508	473.402	517.67	501.531	504.194	528.222	511.311	509.082	542.887	613.279	600.756	550.923
ENSMUSG00000018446	0.104131	0.402839	0.69056	1667.32	1684.3	1653.96	1339.59	1249.39	1313.45	1484.67	1212	1183.46	1231.18	1421.09	1471.68	1766.25	1380.95
ENSMUSG00000018449	0.297499	0.050829	0.225779	208.091	206.738	171.262	150.94	135.239	127.136	166.568	172.344	121.902	156.154	113.452	123.961	127.681	135.916
ENSMUSG00000018451	0.41943	0.0516204	0.22794	309.115	244.958	303.73	161.231	181.811	191.143	231.998	265.23	195.551	209.409	121.015	129.553	121.952	173.785
ENSMUSG00000018459	-0.176247	0.794143	NA	3.4538	0.868645	0.9462	13.7218	1.79125	6.13761	4.48655	4.47646	6.77233	7.22101	6.72306	3.72814	1.63694	5.09299
ENSMUSG00000018470	0.0654868	0.696727	0.871836	32.8111	41.695	45.4176	58.3176	51.9461	58.7457	48.1555	44.7646	42.3271	52.3524	49.5825	41.9416	45.0158	45.9973
ENSMUSG00000018474	0.316586	0.0274519	0.15634	1275.32	1263.88	1248.04	1452.79	1564.65	1567.72	1395.4	993.774	1062.41	1062.39	1111.83	1285.28	1206.42	1120.35
ENSMUSG00000018476	-0.484885	8.95253e-06	0.000470077	2123.22	2164.66	2262.36	1743.52	1750.94	1826.38	1978.52	2942.15	3026.38	2974.16	2468.2	2789.58	2413.66	2769.02
ENSMUSG00000018479	0.58292	0.641612	NA	3.4538	0	0	2.57284	0.895623	0.876802	1.29984	0	0	0	3.36153	0.932035	0.818468	0.852005
ENSMUSG00000018481	0.121325	0.467771	0.73934	1337.48	1568.77	1234.79	1150.06	1161.62	1120.55	1262.21	1022.87	1421.34	1158.07	1102.58	1138.02	1118.85	1160.29
ENSMUSG00000018486	-0.523486	0.629105	NA	3.4538	0	0	3.43045	1.79125	0	1.44592	2.23823	0.846541	3.61051	0	0.932035	4.91081	2.08969
ENSMUSG00000018500	3.70087	0.061354	NA	0.86345	0	0.9462	11.149	0	0	2.15977	0	0	0	0	0	0	0
ENSMUSG00000018501	-0.193515	0.0318438	0.171112	2548.04	2578.14	2408.08	3225.48	2805.99	2783.85	2724.93	2688.11	3405.63	2689.83	3373.29	3283.56	3253.41	3115.64
ENSMUSG00000018507	-0.278776	0.133085	0.393639	561.242	585.467	576.236	484.551	521.253	569.921	549.778	1004.97	634.059	859.301	519.356	550.833	436.244	667.46
ENSMUSG00000018509	-0.15397	0.267618	0.564995	172.69	212.818	226.142	306.167	321.529	285.837	254.197	323.424	275.972	296.964	264.72	264.698	272.55	283.055
ENSMUSG00000018537	-0.131909	0.120373	0.37155	357.468	366.568	406.866	370.488	358.249	316.525	362.694	358.117	415.652	383.616	371.449	454.833	398.594	397.044
ENSMUSG00000018541	0.142718	0.270574	0.568525	451.584	390.022	394.565	280.439	267.791	270.932	342.556	282.017	281.052	322.238	312.622	320.62	342.12	310.111
ENSMUSG00000018543	0.259832	0.452494	0.727017	43.1725	35.6144	29.3322	37.7349	47.468	37.7025	38.5041	14.5485	44.0201	33.3972	31.9345	37.2814	31.1018	32.0473
ENSMUSG00000018547	-0.16788	0.359627	0.654444	904.032	958.115	744.659	953.664	1195.66	1050.41	967.756	802.406	841.462	780.772	1344.61	1357.04	1395.49	1086.96
ENSMUSG00000018548	-0.112321	0.496417	0.758442	1731.22	1761.61	1784.53	954.522	957.421	1007.45	1366.13	1583.55	1458.59	1492.94	1450.5	1440.93	1433.96	1476.74
ENSMUSG00000018554	0.739031	0.488267	NA	1.7269	0	0.9462	7.71851	7.16498	3.50721	3.51063	0	0	0	2.52115	0	9.82162	2.05713
ENSMUSG00000018559	0.0982576	0.238825	0.53426	405.821	419.556	403.081	345.618	338.546	413.85	387.745	341.33	384.33	336.68	347.078	368.154	393.683	361.876
ENSMUSG00000018565	0.179806	0.153558	0.42421	772.788	773.094	811.839	486.266	597.381	598.856	673.371	663.635	601.891	713.978	482.379	553.629	552.466	594.663
ENSMUSG00000018566	0.213219	0.665157	0.856619	4.31725	5.21187	1.8924	24.8707	17.0168	11.3984	10.7846	13.4294	7.61887	8.12364	5.88267	13.9805	7.36622	9.40022
ENSMUSG00000018567	-0.127113	0.468858	0.740076	871.221	859.09	938.63	562.593	595.589	636.558	743.947	1030.71	838.076	933.316	614.319	728.852	730.892	812.693
ENSMUSG00000018569	0.500299	0.228546	NA	8.6345	6.08051	11.3544	9.43373	4.47812	4.38401	7.39421	2.23823	6.77233	6.31839	5.04229	5.59221	4.91081	5.14571
ENSMUSG00000018570	0.185591	0.538129	0.784056	12.0883	19.9788	20.8164	11.149	26.8687	22.7968	18.9497	13.4294	13.5447	15.3447	18.4884	23.3009	15.5509	16.6098
ENSMUSG00000018572	0.291337	0.0219937	0.136231	577.648	645.403	597.998	405.65	430.795	510.299	527.966	428.621	402.107	421.527	432.797	468.814	434.607	431.412
ENSMUSG00000018574	0.0925846	0.596623	0.821151	506.845	548.984	604.622	358.482	369.892	429.633	469.743	588.655	362.32	510.887	382.374	384.931	415.782	440.825
ENSMUSG00000018581	0.253432	0.515348	0.770838	6.9076	8.68645	11.3544	18.8675	12.5387	14.0288	12.0639	10.072	11.8516	9.02627	11.7653	4.66018	13.0955	10.0785
ENSMUSG00000018583	0.146626	0.133427	0.393968	5623.65	5745.22	5221.13	4952.71	5062.96	5068.79	5279.08	4226.9	4386.78	4659.36	5237.26	5000.37	5100.7	4768.56
ENSMUSG00000018585	0.426908	0.00116493	0.0188327	448.994	400.445	462.692	354.194	472.889	455.937	432.525	323.424	352.161	416.111	284.89	235.805	317.566	321.659
ENSMUSG00000018593	-0.0636308	0.757709	0.902207	2238.93	2152.5	2245.33	1858.44	2031.27	1900.91	2071.23	1971.88	2305.98	2002.03	2134.57	2534.2	2038.8	2164.58
ENSMUSG00000018595	0.0828586	0.745867	0.896953	19.8593	26.0593	31.2246	26.586	19.7037	25.4272	24.81	24.6205	23.7031	18.0525	31.9345	23.3009	18.8248	23.4061
ENSMUSG00000018599	0.0276806	0.890738	0.959189	200.32	231.06	235.604	198.966	205.993	221.831	215.629	255.158	170.155	293.354	162.194	186.407	202.98	211.708
ENSMUSG00000018604	4.1919	NA	NA	4.31725	2.60593	0.9462	67.7513	1.79125	2.63041	13.3404	0	1.69308	0	0	0.932035	1.63694	0.710342
ENSMUSG00000018620	-0.513847	0.890282	NA	0	0	0	0	0	0	0	0	0.846541	0	0	0	0	0.14109
ENSMUSG00000018634	-0.441369	0.0372546	0.188256	128.654	134.64	123.006	216.118	255.253	222.708	180.063	275.302	282.745	257.249	225.222	229.281	198.069	244.645
ENSMUSG00000018648	0.398545	0.0801061	0.294073	41.4456	52.1187	30.2784	51.4567	34.0337	51.7313	43.5107	35.8117	42.3271	34.2998	26.0518	29.8251	30.2833	33.0998
ENSMUSG00000018651	0.094951	0.424094	0.706328	331.565	361.356	364.287	277.009	244.505	286.714	310.906	261.873	339.463	273.496	302.538	283.339	284.009	290.786
ENSMUSG00000018654	1.20569	0.428815	NA	0.86345	1.73729	0.9462	2.57284	0	0	1.01996	0	0.846541	0	0	0	1.63694	0.413913
ENSMUSG00000018656	2.16606	0.00041061	NA	7.77105	6.94916	5.6772	6.8609	8.95623	8.76802	7.49709	3.35735	1.69308	1.80525	1.68076	1.86407	0	1.73342
ENSMUSG00000018659	0.439087	0.0147146	0.104766	161.465	168.517	214.787	134.645	158.525	163.085	166.838	158.914	104.971	184.136	89.9209	99.7278	102.309	123.33
ENSMUSG00000018661	0.0624087	0.557727	0.79671	458.492	511.632	488.239	592.61	575.886	607.624	539.08	539.414	604.43	548.797	449.604	487.454	468.982	516.447
ENSMUSG00000018666	-0.01856	0.845331	0.942244	1131.98	1078.86	1166.66	933.082	974.438	1069.7	1059.12	929.985	1003.15	997.403	1121.07	1107.26	1274.36	1072.2
ENSMUSG00000018669	0.073857	0.691688	0.869211	1026.64	944.217	1116.52	1041.14	1098.03	1205.6	1072.03	1308.25	955.745	1107.52	946.27	885.434	909.318	1018.76
ENSMUSG00000018672	-0.334962	0.113801	0.358789	69.076	91.2077	103.136	147.509	140.613	127.136	113.113	191.369	149.838	147.128	116.813	151.922	100.672	142.957
ENSMUSG00000018677	-0.0335824	0.80603	0.923952	1922.9	1852.82	2170.58	1333.59	1430.31	1508.98	1703.2	1788.35	1506	1927.11	1570.67	1690.71	1976.6	1743.24
ENSMUSG00000018678	-0.140815	0.310984	0.610158	148.513	127.691	132.468	111.49	105.684	126.259	125.351	110.792	156.61	133.589	137.823	153.786	135.047	137.941
ENSMUSG00000018697	-0.0113852	0.915989	0.97072	499.938	493.39	518.517	389.356	397.657	443.662	457.087	486.815	449.513	505.471	449.604	369.086	503.358	460.641
ENSMUSG00000018698	-0.0743833	0.721701	0.884432	70.8029	96.4196	81.3732	94.3373	88.6667	78.9122	85.0853	62.6704	82.1145	81.2364	86.5594	110.912	112.949	89.4069
ENSMUSG00000018707	0.153595	0.114012	0.359086	15979	16032.6	16176.2	12254.4	12925.6	12682.1	14341.7	14262	13911.2	14498	11205.7	11459.4	12024.9	12893.5
ENSMUSG00000018727	0.827725	0.00724062	0.0658754	28.4938	19.1102	17.0316	31.7316	13.4343	21.0432	21.8075	13.4294	12.6981	18.0525	9.2442	7.45628	13.0955	12.3293
ENSMUSG00000018733	0.278735	0.0156965	0.109396	226.224	280.572	236.55	210.115	209.576	192.02	225.843	188.011	188.779	201.286	181.523	172.427	184.974	186.166
ENSMUSG00000018736	-0.114703	0.319188	0.617271	1010.24	1038.9	888.482	853.324	860.694	811.042	910.446	822.55	992.146	865.619	1071.49	1081.16	1079.56	985.42
ENSMUSG00000018740	0.331681	0.420298	0.703252	6.9076	9.55509	4.731	15.437	6.26936	12.2752	9.19588	6.71469	7.61887	9.9289	5.88267	5.59221	8.18468	7.32034
ENSMUSG00000018750	0.0217618	0.906134	0.966023	231.405	251.907	236.55	262.429	248.088	199.911	238.382	324.543	297.982	298.769	177.321	173.359	139.14	235.186
ENSMUSG00000018752	0.220956	0.687315	NA	10.3614	7.8178	4.731	6.8609	0.895623	1.7536	5.40339	4.47646	4.23271	6.31839	1.68076	4.66018	6.54775	4.65271
ENSMUSG00000018761	0.180386	0.189363	0.474615	196.003	183.284	196.81	167.234	166.586	142.042	175.326	124.222	132.907	185.039	169.757	158.446	156.327	154.45
ENSMUSG00000018765	-0.0636904	0.404126	0.691541	774.515	839.111	859.149	746.98	732.62	861.896	802.378	786.738	759.347	834.027	842.063	877.977	928.962	838.186
ENSMUSG00000018770	0.173846	0.0808493	0.295439	2315.77	2360.98	2515.95	2341.28	2412.81	2661.97	2434.79	2579.56	2114.66	2665.46	2003.47	1816.54	1774.44	2159.02
ENSMUSG00000018774	0.573938	0.194291	0.480792	20.7228	14.767	1.8924	17.1522	8.95623	14.9056	13.066	7.83381	5.07925	11.7341	15.1269	5.59221	7.36622	8.78875
ENSMUSG00000018776	0.930933	0.204008	NA	4.31725	1.73729	3.7848	9.43373	5.37374	1.7536	4.40007	5.59558	0	0.902627	0.840382	2.79611	4.09234	2.37117
ENSMUSG00000018796	-0.283688	0.00243943	0.0323198	1163.93	1114.47	1081.51	886.771	943.091	911.874	1016.94	1150.45	1276.58	1130.09	1260.57	1319.76	1288.27	1237.62
ENSMUSG00000018800	-0.166691	0.30038	0.600031	154.558	184.153	153.284	185.244	170.168	136.781	164.031	163.391	193.011	139.005	247.913	183.611	176.789	183.953
ENSMUSG00000018809	0.198484	0.140112	0.404483	136.425	133.771	125.845	146.652	118.222	136.781	132.949	148.842	115.13	124.563	112.611	87.6113	108.856	116.269
ENSMUSG00000018819	0.122476	0.670482	0.85839	37.9918	46.0382	65.2878	65.1785	77.9192	77.1585	61.5957	79.4572	49.9459	82.139	52.1037	38.2134	38.468	56.7212
ENSMUSG00000018820	-0.116918	0.481984	0.748739	1028.37	988.518	1095.7	972.532	1011.16	1052.16	1024.74	1463.8	990.453	1328.67	989.13	935.764	961.7	1111.59
ENSMUSG00000018821	-0.496434	0.0123585	0.0937855	138.152	133.771	168.424	168.95	147.778	160.455	152.921	233.895	151.531	230.17	200.011	223.688	255.362	215.776
ENSMUSG00000018822	0.86143	0.440621	NA	0	0.868645	4.731	5.14567	1.79125	1.7536	2.38169	0	0.846541	2.70788	1.68076	0	2.45541	1.28177
ENSMUSG00000018830	0.403086	0.439732	NA	5.1807	6.08051	3.7848	10.2913	4.47812	9.64482	6.57671	4.47646	3.38616	7.22101	6.72306	7.45628	0.818468	5.01357
ENSMUSG00000018841	-0.133545	0.41653	0.699545	165.782	174.598	178.832	245.277	216.741	241.997	203.871	227.18	204.016	251.833	224.382	187.339	247.177	223.655
ENSMUSG00000018844	0.622744	0.123614	0.377124	13.8152	33.8772	21.7626	24.0131	8.06061	9.64482	18.5289	14.5485	11.8516	5.41576	18.4884	13.0485	9.00315	12.0593
ENSMUSG00000018845	1.75183	0.0659326	NA	0.86345	3.47458	2.8386	2.57284	4.47812	3.50721	2.9558	0	3.38616	0	0	0	1.63694	0.837184
ENSMUSG00000018846	-1.02327	6.85856e-15	6.03194e-12	3710.24	4232.04	3507.56	3684.3	3964.92	3846.53	3824.27	7339.16	7800.88	7357.31	8173.56	8219.62	7746.8	7772.89
ENSMUSG00000018848	0.300561	0.0544129	0.235241	1059.45	1040.64	1101.38	680.086	653.805	706.702	873.677	618.871	830.457	638.157	725.25	655.221	786.548	709.084
ENSMUSG00000018849	-0.169528	0.251598	0.547968	1013.69	991.993	1165.72	797.579	895.623	904.859	961.577	1341.82	1191.93	1436.98	848.786	858.405	812.739	1081.78
ENSMUSG00000018858	-0.260112	0.140645	0.405197	598.371	617.607	729.52	438.24	507.818	575.182	577.79	783.381	628.98	780.772	589.948	655.221	713.704	692.001
ENSMUSG00000018861	-0.15301	0.407001	0.693185	364.376	348.327	411.597	391.071	359.145	420.865	382.563	517.031	432.582	472.074	378.172	372.814	380.588	425.544
ENSMUSG00000018862	0.215788	0.757642	NA	0.86345	6.08051	0	6.00328	5.37374	2.63041	3.4919	3.35735	0.846541	4.51313	5.88267	2.79611	0.818468	3.03571
ENSMUSG00000018865	-0.0350159	0.864317	0.950139	1420.38	1223.05	1526.22	1016.27	1136.55	1207.36	1254.97	1645.1	1344.31	1696.94	945.43	1084.89	999.35	1286
ENSMUSG00000018868	-0.0943739	0.910274	NA	0.86345	2.60593	1.8924	0.857612	3.58249	3.50721	2.21818	2.23823	5.92579	1.80525	0	0	4.09234	2.3436
ENSMUSG00000018882	-0.0376522	0.73397	0.890819	429.135	424.767	419.167	354.194	321.529	368.257	386.175	321.186	442.741	380.909	376.491	411.96	441.973	395.877
ENSMUSG00000018893	0.679288	0.452529	NA	2.59035	3.47458	0.9462	1.71522	0	2.63041	1.89279	1.11912	2.53962	0.902627	0.840382	0	1.63694	1.17311
ENSMUSG00000018899	0.383468	0.00174015	0.0251477	227.951	257.988	211.949	243.562	221.219	179.744	223.735	155.557	159.15	172.402	178.161	187.339	175.971	171.43
ENSMUSG00000018900	-0.194132	0.0742082	0.281875	367.83	328.348	316.977	314.744	359.145	320.909	334.659	317.829	371.632	340.29	454.647	392.387	417.419	382.367
ENSMUSG00000018906	-1.10024	0.000103517	0.00317584	954.976	955.509	1011.49	1930.48	2607.16	2256.89	1619.42	4593.97	3637.59	3557.25	3142.19	3823.21	2078.09	3472.05
ENSMUSG00000018907	0.44793	0.904284	NA	0	0	0	0.857612	0	0	0.142935	0	0	0	0	0	0	0
ENSMUSG00000018909	-0.434249	0.0285206	0.160715	1137.16	1084.94	1051.23	1475.95	1724.97	1612.44	1347.78	2122.96	1999.53	1934.33	1691.69	1878.98	1300.55	1821.34
ENSMUSG00000018914	-1.31432	0.675654	NA	0	0	0	0	0	0.876802	0.146134	0	0	0.902627	0	0	2.45541	0.559672
ENSMUSG00000018916	-0.906587	0.721614	NA	0	0	0	1.71522	0	0	0.285871	0	0.846541	0	0.840382	1.86407	0	0.591832
ENSMUSG00000018919	-1.538	0.679171	NA	0	0	0	0	0	0	0	0	0	0.902627	0	1.86407	0	0.461116
ENSMUSG00000018920	0.565422	0.158989	0.431947	5.1807	9.55509	12.3006	18.8675	7.16498	9.64482	10.4523	6.71469	7.61887	7.22101	5.04229	9.32035	6.54775	7.07749
ENSMUSG00000018921	0.218867	0.074296	0.281875	741.703	767.014	820.355	710.103	763.966	725.992	754.856	694.971	528.242	699.536	658.86	655.221	655.593	648.737
ENSMUSG00000018923	-0.175996	0.474773	0.743586	103.614	102.5	95.5662	63.4633	84.1886	65.7601	85.8487	134.294	77.0352	119.147	68.9113	82.9511	100.672	97.1683
ENSMUSG00000018924	0.44793	0.904284	NA	0	0.868645	0	0	0	0	0.144774	0	0	0	0	0	0	0
ENSMUSG00000018925	1.86095	3.47236e-05	0.00135298	32.8111	34.7458	20.8164	13.7218	6.26936	11.3984	19.9605	4.47646	5.92579	3.61051	9.2442	3.72814	5.72928	5.4524
ENSMUSG00000018927	2.36838	0.487677	NA	0	0	0	5.14567	0	0	0.857612	0	0	0	0	0	0	0
ENSMUSG00000018931	0.233248	0.0254812	0.149591	214.999	224.11	182.617	225.552	214.95	195.527	209.626	174.582	214.175	169.694	156.311	164.97	189.885	178.269
ENSMUSG00000018932	0.293873	0.0375188	0.189095	438.633	481.229	481.616	487.981	564.243	524.327	496.338	409.596	319.993	372.785	403.383	466.95	456.705	404.902
ENSMUSG00000018965	-0.100589	0.29651	0.596671	2271.74	2307.12	2409.02	2457.06	2573.12	2911.86	2488.32	3041.75	3052.63	2857.72	2250.54	2422.36	2385.84	2668.47
ENSMUSG00000018974	0.101423	0.330246	0.627695	887.627	839.111	1009.6	839.602	815.017	961.851	892.134	919.913	706.862	934.219	763.067	788.502	878.217	831.796
ENSMUSG00000018983	-0.221487	0.313829	0.611917	297.027	277.966	320.762	561.736	581.259	633.051	445.3	436.455	408.033	447.703	588.267	542.445	691.606	519.085
ENSMUSG00000018986	-0.230355	0.34515	0.641255	73.3932	71.2289	74.7498	84.9036	104.788	83.2962	82.0599	58.194	66.0302	55.9629	131.94	102.524	161.238	95.9815
ENSMUSG00000018995	0.149619	0.128835	0.3864	467.126	443.009	479.723	418.515	392.283	405.082	434.29	475.624	416.498	412.5	366.407	363.494	318.384	392.151
ENSMUSG00000018999	0.225766	0.0183505	0.121798	800.418	734.874	712.488	835.314	878.606	825.07	797.795	551.724	589.193	640.865	776.513	725.124	806.191	681.602
ENSMUSG00000019027	-0.236193	0.0481412	0.219157	246.083	290.127	246.958	295.018	274.061	259.533	268.63	298.804	370.785	361.051	273.124	315.028	279.916	316.451
ENSMUSG00000019039	-0.118972	0.582125	0.813134	108.795	114.661	118.275	81.4731	77.9192	73.6513	95.7957	109.673	77.8818	99.289	112.611	119.301	105.582	104.056
ENSMUSG00000019054	0.082246	0.705767	0.876549	859.133	652.352	975.532	583.176	647.535	714.593	738.72	990.417	634.059	918.874	537.004	540.581	567.199	698.022
ENSMUSG00000019055	0.0135921	0.860937	0.94816	1468.73	1467.14	1367.26	1379.9	1610.33	1417.79	1451.86	1405.61	1472.13	1497.46	1391.67	1431.61	1430.68	1438.19
ENSMUSG00000019066	0.115487	0.171025	0.449888	465.4	441.272	449.445	452.819	531.104	539.233	479.879	434.217	446.974	439.579	461.37	420.348	454.25	442.79
ENSMUSG00000019080	0.673714	0.000109303	0.00330937	171.827	160.699	188.294	113.205	137.926	138.535	151.747	123.103	88.0403	119.147	84.0382	72.6988	85.1207	95.3579
ENSMUSG00000019082	-0.113271	0.33235	0.629369	537.929	541.166	573.397	572.027	584.842	661.985	578.558	739.735	639.138	747.375	519.356	562.017	550.011	626.272
ENSMUSG00000019087	-0.343917	5.37846e-05	0.00189209	1224.37	1489.73	1229.11	1186.93	1205.51	1099.51	1239.19	1374.27	1680.38	1540.78	1628.66	1693.51	1516.62	1572.37
ENSMUSG00000019088	0.432542	0.0472697	0.2169	61.3049	59.9365	55.8258	37.7349	42.9899	56.1153	52.3179	59.3131	41.4805	51.4497	28.573	22.3688	31.1018	39.0478
ENSMUSG00000019102	0.378766	0.453474	0.727699	2.59035	6.94916	9.462	16.2946	7.16498	10.5216	8.83046	10.072	13.5447	1.80525	4.20191	5.59221	5.72928	6.82422
ENSMUSG00000019122	2.60753	0.444108	NA	0	0	0	4.28806	1.79125	0	1.01322	0	0	0	0	0	0	0
ENSMUSG00000019124	-0.245291	0.332155	0.629317	1006.78	991.124	1179.91	1211.81	1404.34	1447.6	1206.93	2075.96	1798.9	2215.95	787.438	889.162	817.65	1430.84
ENSMUSG00000019132	-0.286174	0.0297234	0.164415	1677.68	1800.7	1760.88	1481.1	1563.76	1686.09	1661.7	2032.31	1935.19	1936.13	2035.41	2137.16	2081.37	2026.26
ENSMUSG00000019139	0.380121	0.0013052	0.020394	790.057	832.162	829.817	1019.7	1012.05	1088.99	928.796	724.068	603.584	757.304	657.179	810.871	730.074	713.846
ENSMUSG00000019143	0.0648259	0.692226	0.869296	509.435	481.229	521.356	417.657	458.559	516.436	484.112	561.796	417.345	555.116	435.318	383.999	424.785	463.06
ENSMUSG00000019146	-0.0329604	0.992559	NA	0	0	0	0.857612	0	0	0.142935	0	0.846541	0	0	0	0	0.14109
ENSMUSG00000019158	-0.267901	0.361693	0.656423	265.079	187.627	335.901	198.966	203.306	256.903	241.297	430.859	231.106	407.987	192.447	218.096	263.547	290.674
ENSMUSG00000019173	0.352885	0.00110259	0.0180689	1326.26	1338.58	1362.53	1162.92	1216.26	1223.14	1271.61	1149.33	1053.94	1119.26	868.955	949.744	835.656	996.148
ENSMUSG00000019178	-0.145599	0.759432	NA	0.86345	6.94916	6.6234	6.00328	7.16498	7.01441	5.76978	3.35735	5.07925	8.12364	11.7653	3.72814	5.72928	6.29717
ENSMUSG00000019179	0.217792	0.138599	0.401988	3199.95	3264.37	3253.98	2249.52	2468.34	2318.26	2792.4	1995.38	1930.11	2113.05	2516.94	2644.18	3205.12	2400.8
ENSMUSG00000019188	-0.0896436	0.0904723	0.314939	1758.85	1798.1	1901.86	1656.05	1703.48	1766.76	1764.18	1760.37	2016.46	1937.04	1848	1879.92	1817	1876.46
ENSMUSG00000019189	0.108781	0.126976	0.383566	1660.41	1599.18	1548.93	1503.39	1717.8	1483.55	1585.54	1576.83	1517	1420.73	1557.23	1551.84	1202.33	1470.99
ENSMUSG00000019194	-0.292575	0.165583	0.441914	101.024	95.5509	103.136	92.6221	106.579	105.216	100.688	147.723	159.996	169.694	73.9536	97.8637	91.6685	123.483
ENSMUSG00000019210	0.2256	0.205834	0.49493	1208.83	1091.02	1427.82	869.618	930.552	968.866	1082.78	1175.07	836.383	1149.95	756.344	816.463	823.379	926.264
ENSMUSG00000019214	-0.0503295	0.825611	0.932261	145.06	125.085	161.8	217.833	224.801	154.317	171.483	151.081	116.823	116.439	224.382	201.32	254.544	177.431
ENSMUSG00000019230	-0.394219	0.15704	0.429541	14.6786	8.68645	13.2468	27.4436	28.6599	21.92	19.1059	24.6205	20.317	24.3709	22.6903	34.4853	24.5541	25.173
ENSMUSG00000019232	-0.0375813	0.947015	0.981525	6.9076	16.5043	2.8386	9.43373	7.16498	4.38401	7.8722	5.59558	15.2377	18.0525	4.20191	4.66018	0.818468	8.0944
ENSMUSG00000019235	0.0244476	0.903152	0.964626	265.943	257.119	289.537	270.148	283.017	327.924	282.281	410.715	339.463	370.98	182.363	185.475	178.426	277.904
ENSMUSG00000019254	-0.237355	0.324932	0.623175	1150.12	959.853	1265.07	1311.29	1391.8	1566.84	1274.16	1940.55	1136.06	1770.95	1390.83	1350.52	1424.14	1502.17
ENSMUSG00000019256	1.99094	0.530856	NA	0	0	0	7.71851	0	0	1.28642	0	0	1.80525	0	0	0	0.300876
ENSMUSG00000019261	-0.0555764	0.806482	0.924174	1658.69	1500.15	2009.73	1444.22	1635.41	1745.71	1665.65	2153.18	1361.24	2029.11	1547.14	1616.15	1680.32	1731.19
ENSMUSG00000019278	0.655485	0.541697	NA	0	0.868645	1.8924	4.28806	1.79125	0.876802	1.61953	0	0	1.80525	0.840382	0.932035	2.45541	1.00551
ENSMUSG00000019295	-0.229134	0.0324692	0.173066	1596.52	1425.45	1601.92	2003.38	2253.39	2172.71	1842.23	2296.42	2141.75	2232.2	2096.75	2147.41	2042.9	2159.57
ENSMUSG00000019297	0.125166	0.391879	0.681317	770.197	760.064	842.118	507.706	523.939	514.683	653.118	640.134	526.549	699.536	561.375	573.202	592.571	598.894
ENSMUSG00000019301	0.171989	0.534519	0.781702	18.9959	23.4534	19.8702	24.8707	24.1818	14.9056	21.0463	23.5014	16.9308	28.8841	10.925	10.2524	22.0986	18.7654
ENSMUSG00000019302	0.0349347	0.803355	0.923207	2285.55	2261.08	2216.95	1676.63	1917.53	1825.5	2030.54	2437.43	2392.32	2412.72	1535.38	1592.85	1523.17	1982.31
ENSMUSG00000019303	-0.201545	0.535011	0.781763	22.4497	26.0593	32.1708	33.4469	34.9293	16.6592	27.6192	17.9058	16.0843	19.8578	35.296	54.0581	46.6527	31.6425
ENSMUSG00000019312	-0.0362677	0.983735	NA	0	0	0	5.14567	1.79125	0	1.15615	0	3.38616	0	0	3.72814	0	1.18572
ENSMUSG00000019320	0.564319	0.286337	0.586227	7.77105	10.4237	4.731	6.8609	8.95623	7.89122	7.77235	8.95292	5.07925	3.61051	1.68076	0.932035	11.4586	5.28567
ENSMUSG00000019326	0.697564	0.0700972	0.273647	23.3131	26.0593	28.386	36.8773	13.4343	22.7968	25.1445	20.1441	10.1585	18.9552	15.1269	8.38832	20.4617	15.5391
ENSMUSG00000019338	0.141253	0.0783125	0.290323	656.222	652.352	704.919	675.798	639.475	703.195	671.994	692.732	573.955	647.183	618.521	563.881	563.106	609.897
ENSMUSG00000019359	0.385579	0.802681	NA	0	0	1.8924	2.57284	1.79125	0	1.04275	2.23823	0	0	0	1.86407	0.818468	0.820128
ENSMUSG00000019362	0.351908	0.0704891	0.274654	281.485	261.462	334.009	143.221	201.515	154.317	229.335	180.178	187.086	193.162	134.461	187.339	195.614	179.64
ENSMUSG00000019368	2.63794	0.00232989	NA	7.77105	1.73729	1.8924	11.149	5.37374	5.26081	5.53071	0	2.53962	0.902627	0.840382	0.932035	0	0.869111
ENSMUSG00000019370	-0.352163	0.0169054	0.11517	3811.27	3602.27	4157.6	4281.2	4712.77	4854.85	4236.66	6555.78	4906.55	6628.89	4586.81	4756.18	5015.57	5408.3
ENSMUSG00000019373	-0.00107954	0.988912	0.996248	1056	1195.26	1061.64	963.956	1043.4	1084.6	1067.48	1010.56	1114.05	976.642	1129.47	1069.98	1106.57	1067.88
ENSMUSG00000019428	0.0649302	0.714181	0.880874	1967.8	1853.69	2347.52	1402.2	1576.3	1692.23	1806.62	2341.19	1550.86	2208.73	1313.52	1386.87	1563.27	1727.41
ENSMUSG00000019429	-0.269823	0.648133	NA	3.4538	6.08051	3.7848	8.57612	5.37374	5.26081	5.42163	14.5485	7.61887	11.7341	3.36153	1.86407	0.818468	6.6576
ENSMUSG00000019432	-0.0458081	0.483338	0.74996	2717.28	2669.35	2810.21	2532.53	2478.19	2452.41	2609.99	2477.72	2487.98	2644.7	2695.95	2764.42	3089.72	2693.41
ENSMUSG00000019433	0.199711	0.146796	0.414013	823.731	783.518	951.877	629.487	663.657	711.963	760.705	740.854	573.108	788.896	589.948	615.143	667.052	662.5
ENSMUSG00000019437	0.351345	0.00666451	0.0624173	154.558	138.115	122.06	140.648	139.717	128.89	137.331	88.4101	80.4214	125.465	115.132	120.233	115.404	107.511
ENSMUSG00000019461	0.470189	0.0155129	0.108485	279.758	269.28	271.559	231.555	287.495	270.055	268.284	277.541	231.106	250.93	121.855	158.446	124.407	194.048
[truncated: 35,277 more rows]

## Sheet: Table S3_Zfp598 KD vs. control
Table S3. RNA-seq results from Zfp598 KD vs. Scramble negative siRNA KD
gene_id	log2FoldChange	p-value	adj p-value	Zfp598 siRNA A - rep 1	Zfp598 siRNA A - rep 2	Zfp598 siRNA A - rep 3	Zfp598 siRNA B - rep 1	Zfp598 siRNA B - rep 2	Zfp598 siRNA B - rep 3	Avg Zfp598 siRNA	Neg siRNA A - rep 1	Neg siRNA A - rep 2	Neg siRNA A - rep 3	Neg siRNA B - rep 1	Neg siRNA B - rep 2	Neg siRNA B - rep 3	Avg Neg siRNA
ENSMUSG00000000001	0.110106	0.210061	0.533558	2625.54	2368.16	2097.31	2541.46	2464.64	2559.87	2442.83	2261.73	2146.83	2029.11	2432.91	2368.3	2356.37	2265.87
ENSMUSG00000000028	0.130055	0.6381	0.852883	188.221	244.183	198.764	303.416	344.332	348.526	271.24	120.864	150.684	159.765	352.96	325.28	378.951	248.084
ENSMUSG00000000031	-0.798025	0.234497	NA	2.86631	8.18489	4.5693	1.90229	0	0	2.92047	3.35735	5.07925	6.31839	5.04229	4.66018	3.27387	4.62189
ENSMUSG00000000037	-0.367182	0.019209	0.15522	246.503	159.605	146.218	122.698	149.62	140.94	160.931	182.416	229.413	210.312	202.532	205.048	219.35	208.178
ENSMUSG00000000049	0.876652	0.265428	NA	3.82175	16.3698	0	1.90229	1.0248	3.27768	4.39938	2.23823	2.53962	6.31839	1.68076	0	1.63694	2.40232
ENSMUSG00000000056	-0.137702	0.540392	0.802116	1122.64	994.464	875.02	560.225	610.779	562.668	787.633	799.048	824.531	724.809	993.332	1078.36	775.908	865.999
ENSMUSG00000000058	0	1	NA	0	0	0	0	0	0	0	0	0	0	0	0	0	0
ENSMUSG00000000078	-0.199124	0.0183967	0.151959	1394.94	1289.12	1318.24	1431.47	1424.47	1559.08	1402.89	1725.68	1839.53	1688.81	1468.15	1562.09	1391.4	1612.61
ENSMUSG00000000085	0	1	NA	0	0	0	0	0	0	0	0	0	0	0	0	0	0
ENSMUSG00000000088	-0.00434885	0.959914	0.985743	547.466	563.393	486.63	534.544	645.622	644.61	570.378	649.087	576.494	548.797	550.45	538.716	585.205	574.792
ENSMUSG00000000093	0.764052	8.53416e-06	0.00111905	489.184	522.469	742.511	432.771	504.2	482.911	529.008	356.998	362.32	380.909	240.349	264.698	257.818	310.515
ENSMUSG00000000094	-0.137235	0.504681	0.780343	68.7915	39.5603	38.839	56.1176	50.215	56.8131	51.7228	49.2411	61.7975	82.139	49.5825	48.4658	55.6559	57.8136
ENSMUSG00000000120	0.572968	0.00488399	0.072763	1863.1	2314.96	3221.35	1162.3	1241.03	1217.11	1836.64	1227.67	1032.78	1149.04	1256.37	1254.52	1475.7	1232.68
ENSMUSG00000000125	-0.292764	0.449857	0.743658	130.895	178.703	212.472	46.6061	54.3142	55.7205	113.119	215.989	155.764	159.765	100.005	109.98	83.4838	137.498
ENSMUSG00000000126	-0.363264	0.22138	0.546402	21.9751	43.6528	18.2772	21.8764	16.3968	17.4809	23.2765	39.169	38.9409	34.2998	15.1269	24.2329	27.8279	29.9329
ENSMUSG00000000127	-0.146152	0.238829	0.563431	622.946	399.696	363.259	526.935	554.415	464.338	488.598	508.078	691.624	523.524	555.493	501.435	482.078	543.705
ENSMUSG00000000131	0.0121723	0.829853	0.936711	1607.05	1673.81	1624.39	1839.52	1814.92	1704.39	1710.68	1725.68	1613.51	1648.2	1697.57	1768.07	1740.06	1698.85
ENSMUSG00000000134	-0.0413597	0.762658	0.910398	466.254	657.52	683.11	443.234	471.407	475.263	532.798	542.771	496.073	611.981	499.187	521.008	602.393	545.569
ENSMUSG00000000142	-0.490822	0.0317307	0.205339	72.6133	62.7508	63.9702	53.2642	65.587	55.7205	62.3177	66.0278	60.1044	87.5548	87.3997	112.776	110.493	87.3927
ENSMUSG00000000148	0.367693	0.030598	0.201762	737.598	1034.02	1521.58	719.066	766.548	695.96	912.462	868.433	617.975	858.398	620.202	620.736	642.498	704.707
ENSMUSG00000000149	0.354615	0.00384187	0.0632625	1287.93	1912.54	2129.29	1453.35	1609.96	1480.42	1645.58	1561.17	1195.32	1442.4	1043.75	1163.18	1303	1284.8
ENSMUSG00000000154	-0.336575	0.376209	0.690936	17.1979	16.3698	15.9925	22.8275	18.4463	16.3884	17.8704	41.4073	27.9359	29.7867	7.56344	9.32035	21.2802	22.8823
ENSMUSG00000000157	-1.05152	0.0040199	0.064841	6.68807	6.82074	15.9925	20.9252	13.3224	17.4809	13.5383	52.5984	27.0893	37.0077	18.4884	12.1165	22.0986	28.2332
ENSMUSG00000000159	-0.290862	0.493265	0.772271	7.6435	0	18.2772	14.2672	8.19838	14.2033	10.4316	12.3103	16.0843	22.5657	7.56344	5.59221	10.6401	12.4593
ENSMUSG00000000167	-0.101732	0.792479	0.921841	10.5098	12.2773	15.9925	10.4626	16.3968	21.8512	14.5817	13.4294	16.0843	15.3447	15.1269	16.7766	16.3694	15.5219
ENSMUSG00000000168	0.183091	0.0580708	0.283149	1430.29	1575.59	1827.72	1683.53	1834.39	1671.62	1670.52	1718.96	1424.73	1658.13	1323.6	1355.18	1344.74	1470.89
ENSMUSG00000000171	0.0784341	0.551794	0.80796	817.855	787.114	539.177	1031.99	1101.66	997.506	879.217	693.851	837.229	834.027	843.744	870.521	933.873	835.541
ENSMUSG00000000182	1.43311	0.350257	NA	0	4.09245	0	0	1.0248	2.18512	1.21706	0	0	0.902627	1.68076	0	0	0.430565
ENSMUSG00000000183	-1.05919	0.769996	NA	0	0	0	0	0	0	0	0	0	2.70788	0	0	0	0.451313
ENSMUSG00000000184	-0.0692964	0.966691	NA	0	0	0	0	1.0248	1.09256	0.352893	0	0.846541	1.80525	0	0	0	0.441966
ENSMUSG00000000194	-0.16562	0.0101931	0.109891	1602.27	1451.45	1615.25	1593.17	1589.46	1559.08	1568.45	1530.95	1764.19	1683.4	1888.34	1878.05	1803.9	1758.14
ENSMUSG00000000197	-1.64081	0.138687	NA	2.86631	0	0	0	1.0248	0	0.648518	0	2.53962	3.61051	2.52115	2.79611	2.45541	2.32046
ENSMUSG00000000202	-0.520045	0.392457	NA	5.73263	5.45659	4.5693	0	5.12398	3.27768	4.0267	8.95292	6.77233	10.8315	2.52115	2.79611	2.45541	5.72157
ENSMUSG00000000204	0.902932	0.594151	NA	0	0	0	0	1.0248	1.09256	0.352893	0	0	0	0	0	0.818468	0.136411
ENSMUSG00000000214	-0.0744074	0.76934	0.913404	110.831	135.051	100.525	98.9192	90.1821	87.4047	103.819	148.842	144.759	132.686	84.0382	83.8832	62.2036	109.402
ENSMUSG00000000216	1.07889	0.479627	NA	1.91088	1.36415	0	1.90229	1.0248	1.09256	1.21578	0	0	3.61051	0	0	0	0.601751
ENSMUSG00000000223	-0.872089	0.00865592	0.0996508	16.2424	27.283	18.2772	12.3649	11.2728	5.46279	15.1505	11.1912	32.1686	21.663	29.4134	25.165	40.9234	26.7541
ENSMUSG00000000244	0.870676	0.0033961	0.0585164	21.0196	20.4622	13.7079	19.0229	36.8927	26.2214	22.8878	14.5485	14.3912	18.0525	8.40382	12.1165	9.82162	12.889
ENSMUSG00000000247	-0.360806	0.378601	0.692509	14.3316	10.9132	4.5693	3.80458	8.19838	5.46279	7.87997	7.83381	9.31195	7.22101	12.6057	17.7087	7.36622	10.3412
ENSMUSG00000000248	0.103131	0.899722	NA	1.91088	4.09245	0	3.80458	5.12398	1.09256	2.67074	4.47646	2.53962	0.902627	2.52115	4.66018	0.818468	2.65308
ENSMUSG00000000253	-0.365675	0.110624	0.393137	238.859	343.765	292.435	123.649	146.546	140.94	214.366	345.807	270.893	324.946	229.424	213.436	262.728	274.539
ENSMUSG00000000263	1.27556	0.148306	NA	0.955438	0	4.5693	2.85344	3.07439	4.37024	2.63713	1.11912	0.846541	3.61051	0	0	0.818468	1.06577
ENSMUSG00000000266	-0.372787	0.00778072	0.0937011	612.436	341.037	308.428	447.039	469.357	441.394	436.615	486.815	652.683	493.737	620.202	598.367	559.014	568.47
ENSMUSG00000000275	0.156617	0.0854409	0.346444	1628.07	1874.34	1873.41	1343.02	1483.91	1442.18	1607.49	1601.45	1303.67	1431.57	1443.78	1483.8	1371.75	1439.34
ENSMUSG00000000276	0.403593	4.60823e-05	0.00352589	535.045	577.035	578.016	543.104	616.928	580.149	571.713	358.117	376.711	368.272	469.774	488.387	527.094	431.392
ENSMUSG00000000278	-0.0355283	0.806542	0.928094	1433.16	1694.27	1633.52	1385.82	1496.2	1533.95	1529.49	1516.4	1739.64	1844.97	1326.12	1564.89	1409.4	1566.9
ENSMUSG00000000282	-0.149895	0.304496	0.628574	647.787	739.368	758.503	476.524	521.622	491.651	605.909	693.851	650.99	673.36	647.935	710.211	644.135	670.08
ENSMUSG00000000290	-0.422337	0.306849	0.631228	9.55438	2.7283	6.85395	7.60917	9.22317	10.9256	7.81576	21.2632	10.1585	10.8315	10.0846	6.52425	6.54775	10.9016
ENSMUSG00000000295	-0.0326224	0.845008	0.94322	278.032	275.558	392.96	170.255	190.612	193.383	250.133	280.898	202.323	288.841	251.274	246.057	248.814	253.035
ENSMUSG00000000296	0.451746	0.496665	NA	2.86631	2.7283	2.28465	5.70687	2.04959	1.09256	2.78805	1.11912	3.38616	4.51313	0	1.86407	1.63694	2.08657
ENSMUSG00000000301	-0.305798	0.111661	0.394054	51.5937	85.9414	100.525	34.2412	60.463	45.8875	63.1085	70.5043	81.2679	72.2101	73.1132	77.3589	76.1176	75.0953
ENSMUSG00000000303	1.89723	NA	NA	2.86631	4.09245	0	3.80458	0	2.18512	2.15808	0	1.69308	0	0	1.86407	0	0.592859
ENSMUSG00000000305	0.890613	0.642734	NA	0	0	0	0	2.04959	1.09256	0.523692	0	0	0	0.840382	0.932035	0	0.295403
ENSMUSG00000000308	-0.101678	0.593133	0.829427	203.508	283.743	269.589	136.014	152.695	149.681	199.205	255.158	221.794	272.593	169.757	153.786	198.888	211.996
ENSMUSG00000000317	-0.146151	0.556458	0.81076	33.4403	20.4622	20.5618	21.8764	25.6199	17.4809	23.2403	16.7867	33.8616	28.8841	26.8922	27.9611	21.2802	25.9443
ENSMUSG00000000318	-0.058863	0.987392	NA	0	0	0	0	0	0	0	0	0	0	0	0.932035	0	0.155339
ENSMUSG00000000320	-0.549767	0.346593	NA	2.86631	0	0	5.70687	4.09919	5.46279	3.02253	2.23823	5.07925	4.51313	7.56344	5.59221	4.09234	4.84643
ENSMUSG00000000326	0.15934	0.121306	0.410231	505.427	409.245	466.068	518.374	509.324	402.062	468.417	399.524	487.608	381.811	405.905	456.697	388.773	420.053
ENSMUSG00000000339	-0.0859705	0.350443	0.670335	280.899	401.06	358.69	321.487	348.431	315.75	337.719	387.214	342.849	355.635	335.312	349.513	369.948	356.745
ENSMUSG00000000340	0.149565	0.344477	0.666173	281.854	229.177	201.049	269.174	296.166	267.677	257.516	195.845	248.037	207.604	245.392	260.038	242.267	233.197
ENSMUSG00000000346	-0.168804	0.313712	0.637443	1610.87	1238.65	1110.34	1693.99	1772.9	1696.74	1520.58	1291.46	1493.3	1340.4	2087.51	2148.34	1904.58	1710.93
ENSMUSG00000000355	0.00797666	0.950244	0.982494	208.285	185.524	121.086	210.203	155.769	203.216	180.681	142.128	190.472	182.331	194.969	201.32	179.245	181.744
ENSMUSG00000000359	-0.476088	0.149421	0.453117	12.4207	13.6415	15.9925	3.80458	8.19838	20.7586	12.4694	24.6205	17.7774	19.8578	11.7653	11.1844	16.3694	16.9291
ENSMUSG00000000365	1.14627	NA	NA	0.955438	0	2.28465	0.951146	0	2.18512	1.06273	1.11912	0.846541	0	0	0.932035	0	0.482949
ENSMUSG00000000374	0.137795	0.142474	0.443459	1697.81	1666.99	2088.17	2159.1	2265.83	2161.08	2006.5	1933.83	1647.37	1953.28	1772.37	1726.13	1910.31	1823.88
ENSMUSG00000000378	-0.0833392	0.307756	0.632107	399.373	503.371	543.746	428.016	468.332	451.227	465.677	468.909	447.82	482.905	486.581	558.289	491.9	489.401
ENSMUSG00000000381	0.90293	0.734654	NA	0	1.36415	0	0	1.0248	0	0.398158	0	0.846541	0	0	0	0	0.14109
ENSMUSG00000000384	0.216991	0.0423251	0.238664	1126.46	1327.32	1416.48	1723.48	1807.74	1724.06	1520.92	1264.6	1124.21	1288.05	1362.26	1371.02	1446.23	1309.4
ENSMUSG00000000385	-0.533521	0.160104	0.465604	17.1979	9.54904	2.28465	6.65802	4.09919	7.64791	7.90612	6.71469	18.6239	12.6368	10.925	13.9805	9.00315	11.9807
ENSMUSG00000000386	-0.107421	0.687376	0.877406	82.1677	65.4791	63.9702	58.0199	30.7439	42.6098	57.1651	80.5763	78.7283	80.3338	48.7422	52.194	28.6464	61.5368
ENSMUSG00000000399	-0.147638	0.111274	0.393469	1157.99	935.806	840.751	1142.33	1101.66	1233.5	1068.67	1043.02	1194.47	1112.94	1265.62	1198.6	1311.19	1187.64
ENSMUSG00000000402	0.0252774	0.985338	NA	0	0	0	0	1.0248	2.18512	0.534986	0	0.846541	0.902627	0	0.932035	0.818468	0.583279
ENSMUSG00000000409	-0.19647	0.181069	0.496779	183.444	270.101	226.18	295.806	260.298	303.731	256.594	261.873	296.289	229.267	300.857	332.737	345.394	294.403
ENSMUSG00000000411	0.817573	0.186614	NA	10.5098	2.7283	4.5693	8.56031	2.04959	4.37024	5.46459	4.47646	4.23271	2.70788	3.36153	3.72814	0.818468	3.22086
ENSMUSG00000000416	-0.575427	0.0176556	0.148586	58.2817	75.0282	70.8241	38.997	24.5951	32.7768	50.0838	94.0057	88.0403	83.9443	70.5921	52.194	49.9266	73.1171
ENSMUSG00000000420	0.769367	4.50486e-05	0.00349416	1609.91	1351.87	1315.96	2967.57	2871.48	2817.71	2155.75	1280.27	1315.52	1121.06	1351.33	1259.18	1267.81	1265.86
ENSMUSG00000000439	-0.272888	0.0857972	0.347396	544.6	467.903	356.405	449.892	446.811	412.987	446.433	356.998	512.157	374.59	662.221	658.017	677.692	540.279
ENSMUSG00000000440	-0.376965	0.0454475	0.24884	286.631	272.83	317.566	156.939	153.72	144.218	221.984	256.277	240.418	264.47	326.909	329.941	297.104	285.853
ENSMUSG00000000441	0.0412586	0.667496	0.868484	783.459	807.576	726.518	971.12	1012.5	1019.36	886.755	785.619	913.418	850.274	914.336	877.977	843.841	864.244
ENSMUSG00000000486	-0.413769	0.291731	0.61927	6.68807	12.2773	4.5693	9.51146	13.3224	20.7586	11.1879	6.71469	15.2377	10.8315	10.0846	17.7087	30.2833	15.1434
ENSMUSG00000000489	0.298505	0.342703	0.664409	25.7968	16.3698	18.2772	19.0229	39.9671	29.4991	24.8221	39.169	17.7774	18.9552	10.925	23.3009	14.7324	20.81
ENSMUSG00000000530	0.634945	0.0576483	0.28206	91.722	66.8433	45.693	43.7527	53.2894	29.4991	55.1333	52.5984	33.0151	28.8841	39.498	41.0096	19.6432	35.7747
ENSMUSG00000000531	-0.0120985	0.947168	0.981677	253.191	343.765	438.653	191.18	191.637	180.272	266.45	231.657	235.338	278.009	247.072	315.028	286.464	265.595
ENSMUSG00000000532	0.201214	0.00379837	0.0629136	940.151	1065.4	1126.33	1084.31	1145.72	1167.95	1088.31	961.32	867.705	994.695	988.289	972.113	891.312	945.906
ENSMUSG00000000538	-0.109572	0.447236	0.741674	1765.65	1982.11	2337.2	1318.29	1307.64	1391.92	1683.8	1786.11	1730.33	1813.38	1840.44	1908.81	1801.45	1813.42
ENSMUSG00000000544	0.902931	0.69534	NA	0.955438	0	0	0	0	0	0.15924	0	0	0	0	0	0	0
ENSMUSG00000000552	0.13533	0.505322	0.780541	102.232	66.8433	52.5469	148.379	162.943	110.348	107.215	78.3381	126.135	101.094	86.5594	96.9317	106.401	99.2431
ENSMUSG00000000555	-0.098225	0.601142	0.833546	94.5884	85.9414	127.94	58.971	58.4134	64.461	81.7192	95.1248	108.357	94.7758	78.1555	71.7667	64.659	85.4732
ENSMUSG00000000560	-0.824938	0.622298	NA	0	4.09245	0	0	0	1.09256	0.864167	7.83381	0.846541	0	0	0	0.818468	1.58314
ENSMUSG00000000561	0.264174	0.0363043	0.220245	917.22	1158.16	1176.59	1090.96	1080.14	1185.43	1101.42	1166.12	778.818	1074.13	884.082	800.618	798.007	916.961
ENSMUSG00000000562	-0.53976	0.813421	NA	0	0	0	0	0	0	0	1.11912	0.846541	0	0	0	0	0.327609
ENSMUSG00000000563	-0.0422201	0.74829	0.904028	3149.12	3812.8	3723.98	2879.12	2958.59	3103.96	3271.26	4120.58	3502.99	3943.58	2773.26	2773.74	3088.9	3367.17
ENSMUSG00000000567	0.0832893	0.668016	0.868566	633.455	463.81	605.432	458.452	463.208	441.394	510.959	560.677	662.842	537.063	380.693	456.697	293.83	481.967
ENSMUSG00000000568	-0.235001	0.164022	0.471887	1036.65	661.612	555.17	1216.52	1210.29	1066.34	957.762	842.694	1385.79	973.032	1180.74	1223.76	1173.68	1129.95
ENSMUSG00000000579	0.0411764	0.824685	0.934536	76.435	51.8376	73.1088	104.626	93.2565	68.8312	78.0159	50.3602	91.4264	81.2364	90.7613	84.8152	58.9297	76.2549
ENSMUSG00000000581	0.199255	0.106899	0.387893	555.109	686.167	493.484	534.544	471.407	477.448	536.36	525.984	430.889	520.816	443.722	440.853	442.791	467.509
ENSMUSG00000000594	-0.0365	0.83296	0.938254	298.097	285.107	344.982	209.252	228.53	211.956	262.987	305.518	336.077	299.672	198.33	241.397	229.171	268.361
ENSMUSG00000000600	-0.0292898	0.792602	0.921886	1721.7	1447.36	1249.7	2033.55	1786.22	1801.63	1673.36	1433.59	1831.91	1509.19	1938.76	1741.04	1809.63	1710.69
ENSMUSG00000000605	0.563921	6.31321e-14	1.60094e-10	1079.64	1211.36	1446.18	1139.47	1166.22	1305.61	1224.75	853.885	826.224	856.593	831.978	830.444	754.628	825.625
ENSMUSG00000000606	0.422032	0.909795	NA	0.955438	0	0	0	0	0	0.15924	0	0	0	0	0.932035	0	0.155339
ENSMUSG00000000627	0.216586	0.506406	0.780966	28.6631	21.8264	54.8316	20.9252	11.2728	18.5735	26.0154	22.3823	17.7774	31.5919	17.648	15.8446	22.9171	21.3602
ENSMUSG00000000628	-0.244284	0.326681	0.649106	3234.16	3173.01	2782.7	1623.61	1871.28	1533.95	2369.78	3071.97	2752.1	2114.85	3118.66	3695.52	2085.46	2806.43
ENSMUSG00000000631	-0.0916471	0.671473	0.870487	2309.29	2714.66	2967.76	1211.76	1303.54	1281.57	1964.76	2253.9	1908.1	2019.18	2140.45	2103.6	2124.74	2091.66
ENSMUSG00000000632	-0.680521	0.0184312	0.152152	182.489	162.334	139.364	116.991	109.653	97.2377	134.678	280.898	270.047	274.399	146.226	153.786	169.423	215.796
ENSMUSG00000000673	-0.251869	0.518946	0.788481	8.59894	20.4622	2.28465	11.4137	14.3472	8.74047	10.9745	23.5014	11.8516	18.0525	13.4461	6.52425	8.18468	13.5934
ENSMUSG00000000682	-1.07235	0.114683	NA	0.955438	2.7283	0	3.80458	1.0248	2.18512	1.78304	3.35735	5.07925	2.70788	5.88267	2.79611	4.09234	3.98593
ENSMUSG00000000686	0.0852565	0.657644	0.863577	32.4849	42.2886	68.5395	52.313	59.4382	58.9982	52.3437	62.6704	33.8616	50.5471	45.3806	51.2619	49.1081	48.805
ENSMUSG00000000693	-0.0304656	0.86955	0.951624	172.934	216.9	262.735	118.893	148.596	132.2	175.376	181.297	176.081	214.825	170.598	163.106	155.509	176.903
ENSMUSG00000000706	0	1	NA	0	0	0	0	0	0	0	0	0	0	0	0	0	0
ENSMUSG00000000708	0.351829	0.00624538	0.0839862	829.32	627.508	612.286	742.845	821.887	745.125	729.829	520.389	623.901	491.932	583.225	685.046	534.46	573.159
ENSMUSG00000000711	0.0220356	0.864955	0.950358	1483.8	1302.76	1331.95	1355.38	1402.95	1323.09	1366.65	1285.86	1572.03	1369.28	1298.39	1343.06	1208.88	1346.25
ENSMUSG00000000724	0.0851956	0.640318	0.854415	50.6382	57.2942	66.2548	68.4825	51.2398	58.9982	58.818	53.7175	54.1786	37.0077	53.7845	75.4949	56.4743	55.1096
ENSMUSG00000000730	-1.41676	0.164051	NA	0	2.7283	0	0	3.07439	2.18512	1.3313	7.83381	0	0.902627	0.840382	0.932035	11.4586	3.66123
ENSMUSG00000000731	-0.330483	0.226981	0.552618	27.7077	25.9188	11.4232	23.7786	23.5703	18.5735	21.8287	34.6926	39.7874	32.4946	23.5307	19.5727	19.6432	28.2869
ENSMUSG00000000732	0.00501802	0.983771	0.994598	104.143	122.773	100.525	129.356	126.05	120.181	117.171	43.6455	108.357	93.8732	145.386	159.378	149.78	116.737
ENSMUSG00000000738	-0.0530367	0.723208	0.89412	1336.66	1568.77	1839.14	885.517	1014.55	1040.12	1280.79	1541.02	1241.03	1445.11	1210.15	1200.46	1316.1	1325.64
ENSMUSG00000000739	0.0123087	0.973135	0.990732	5.73263	10.9132	22.8465	14.2672	15.372	14.2033	13.8891	14.5485	22.0101	18.9552	10.0846	9.32035	4.91081	13.3049
ENSMUSG00000000740	-0.326397	0.101953	0.378675	9352.78	11345.6	10518.5	4350.54	5359.69	5301.1	7704.71	10131.3	10107.7	9504.66	7668.49	9757.48	10781.7	9658.56
ENSMUSG00000000743	0.108031	0.465468	0.753296	885.691	1308.22	1471.31	777.086	870.053	841.27	1025.61	1156.05	821.991	1045.24	865.594	892.89	910.955	948.786
ENSMUSG00000000751	-0.168931	0.145537	0.447966	437.591	536.11	607.717	506.961	564.663	481.818	522.477	499.125	487.608	537.063	595.831	600.231	789.822	584.947
ENSMUSG00000000753	-1.34335	5.27977e-09	4.3514e-06	53.5045	57.2942	57.1162	84.652	84.0333	88.4973	70.8496	230.538	230.259	235.586	119.334	122.097	149.78	181.266
ENSMUSG00000000759	0.147432	0.0770023	0.328495	1212.45	1349.14	1318.24	1559.88	1582.29	1620.26	1440.38	1189.62	1252.88	1307	1330.32	1357.98	1372.57	1301.73
ENSMUSG00000000776	-0.432835	0.000121864	0.00709248	224.528	248.275	315.281	238.738	207.009	230.53	244.06	344.687	324.225	352.024	324.387	267.494	341.301	325.687
ENSMUSG00000000782	-0.0399372	0.819343	0.932258	68.7915	80.4848	91.3859	83.7008	74.8102	81.9419	80.1859	77.2189	81.2679	82.139	73.1132	91.3395	85.9392	81.8363
ENSMUSG00000000787	0.0306061	0.855346	0.946233	4275.59	3205.75	2549.67	4984.95	4766.33	4755.91	4089.7	2917.53	3850.07	3026.51	4549.83	4795.32	4895.26	4005.75
ENSMUSG00000000791	-0.357499	0.512612	0.783775	9.55438	10.9132	15.9925	4.75573	2.04959	0	7.21091	16.7867	11.8516	2.70788	5.04229	7.45628	8.18468	8.67157
ENSMUSG00000000792	0.74412	0.0479771	0.255288	16.2424	9.54904	34.2697	50.4107	22.5455	32.7768	27.6324	8.95292	27.9359	18.9552	15.1269	17.7087	9.82162	16.4169
ENSMUSG00000000794	0.244443	0.170035	0.480904	557.02	413.337	424.945	377.605	376.1	358.359	417.894	408.477	514.697	365.564	289.932	299.183	239.811	352.944
ENSMUSG00000000804	-0.106561	0.464208	0.752457	2022.66	1624.7	1350.23	1932.73	1966.59	1960.05	1809.49	2006.57	2314.44	2022.79	1772.37	1855.68	1730.24	1950.35
ENSMUSG00000000805	1.16632	0.485472	NA	0.955438	4.09245	0	0.951146	0	0	0.999838	1.11912	0	0	1.68076	0	0	0.466647
ENSMUSG00000000811	-0.0471	0.753635	0.907214	423.259	463.81	488.915	344.315	319.737	336.508	396.091	454.361	456.286	492.834	392.458	352.309	297.923	407.695
ENSMUSG00000000817	1.06076	0.415557	NA	0.955438	0	0	0.951146	2.04959	1.09256	0.841456	0	0	0	0	0.932035	1.63694	0.428162
ENSMUSG00000000823	0.217975	0.0141339	0.130709	862.761	963.089	1144.61	1084.31	1199.01	1052.13	1050.99	992.655	948.972	1007.33	818.532	797.822	852.026	902.89
ENSMUSG00000000826	0.147255	0.166401	0.475572	2158.33	2140.35	2024.2	2029.75	2114.16	2001.57	2078.06	2146.46	2201.01	1854	1756.4	1851.95	1452.78	1877.1
ENSMUSG00000000827	0.0875434	0.267052	0.594738	803.523	841.68	920.713	863.64	800.366	921.027	858.492	852.766	802.521	862.911	773.992	749.356	798.825	806.729
ENSMUSG00000000838	-0.0162307	0.911706	0.969315	948.75	894.881	719.664	697.19	652.796	643.517	759.466	753.164	701.783	651.697	876.519	835.104	790.641	768.151
ENSMUSG00000000861	-0.325603	0.525608	NA	2.86631	5.45659	9.13859	6.65802	7.17358	9.83303	6.85436	6.71469	9.31195	11.7341	8.40382	10.2524	4.09234	8.41822
ENSMUSG00000000869	0.229879	0.300268	0.625314	82.1677	55.9301	27.4158	95.1146	65.587	64.461	65.1127	57.0749	50.7925	59.5734	57.9864	69.9027	46.6527	56.9971
ENSMUSG00000000876	-0.237228	0.201881	0.523812	179.622	137.779	123.371	136.014	166.017	172.624	152.571	124.222	208.249	133.589	213.457	214.368	189.066	180.492
ENSMUSG00000000881	-0.551863	0.0721935	0.316652	91.722	99.5828	116.517	51.3619	47.1407	65.5535	78.6463	101.839	115.976	101.094	115.973	135.145	114.586	114.102
ENSMUSG00000000884	0.0660084	0.739629	0.90059	75.4796	57.2942	50.2623	91.31	79.9342	105.978	76.7097	64.9087	52.4855	55.9629	91.6016	89.4754	91.6685	74.3504
ENSMUSG00000000889	2.20338	1.69543e-08	9.11989e-06	41.0838	32.7396	50.2623	66.5802	81.9838	49.1651	53.6358	15.6676	17.7774	13.5394	7.56344	10.2524	5.72928	11.7549
ENSMUSG00000000901	0.0564493	0.657253	0.863192	478.674	495.186	683.11	369.045	412.993	391.136	471.691	457.718	428.35	506.374	413.468	464.154	429.696	449.96
ENSMUSG00000000902	-0.0630422	0.574809	0.821268	2006.42	2415.91	2778.13	1656.9	1920.47	1772.13	2091.66	2291.95	2005.46	2485.83	1952.21	2130.63	2218.87	2180.82
ENSMUSG00000000903	-0.543816	0.262247	NA	5.73263	4.09245	0	11.4137	5.12398	9.83303	6.03264	5.59558	5.07925	6.31839	7.56344	20.5048	11.4586	9.42
ENSMUSG00000000915	0.232836	0.230587	0.555961	285.676	381.962	431.799	252.054	254.15	248.011	308.942	231.657	239.571	281.62	254.636	274.95	285.645	261.347
ENSMUSG00000000916	0.322746	0.0125566	0.122167	332.492	503.371	525.469	356.68	384.299	398.784	416.849	352.521	303.908	378.201	309.261	332.737	311.018	331.274
ENSMUSG00000000934	-0.220416	0.344423	0.666142	205.419	326.031	299.289	131.258	136.298	166.069	210.727	316.71	259.888	248.222	188.246	196.659	253.725	243.908
ENSMUSG00000000938	0	1	NA	0	0	0	0	0	0	0	0	0	0	0	0	0	0
ENSMUSG00000000948	0.252934	0.0717652	0.315401	1106.4	774.836	685.395	1135.67	940.764	1137.35	963.402	717.353	786.437	699.536	943.749	891.958	823.379	810.402
ENSMUSG00000000957	1.79808	0.257187	NA	1.91088	0	0	0.951146	0	0	0.477004	0	0	0	0	0	0	0
ENSMUSG00000000958	0.350282	0.0358677	0.218643	92.6775	94.1262	89.1013	78.9451	98.3805	87.4047	90.1059	50.3602	67.7233	53.255	74.794	76.4269	99.0347	70.2657
ENSMUSG00000000959	-0.183304	0.142983	0.444489	762.44	806.212	671.687	484.133	566.713	575.779	644.494	619.99	734.798	648.086	747.94	772.657	858.573	730.341
ENSMUSG00000000976	-0.138364	0.110556	0.393125	698.425	699.808	735.657	635.365	671.242	621.666	677.027	679.303	719.56	672.457	767.269	842.56	777.545	743.116
ENSMUSG00000000982	0	1	NA	0	0	0	0	0	0	0	0	0	0	0	0	0	0
ENSMUSG00000001016	0.0607896	0.578979	0.823061	1297.48	1758.39	1642.66	1228.88	1163.14	1441.09	1421.94	1451.49	1107.28	1409.9	1426.97	1338.4	1430.68	1360.79
ENSMUSG00000001017	-0.233228	0.00478919	0.0723429	1492.39	1455.55	1654.09	1240.29	1271.77	1336.2	1408.38	1760.37	1691.39	1842.26	1518.57	1476.34	1619.75	1651.45
ENSMUSG00000001018	-0.457262	0.0384581	0.227557	107.964	85.9414	63.9702	145.525	173.191	132.2	118.132	137.651	252.269	156.154	141.184	130.485	166.149	163.982
ENSMUSG00000001020	1.21954	0.41342	NA	1.91088	0	0	0	1.0248	1.09256	0.671372	0	0.846541	0.902627	0	0	0	0.291528
ENSMUSG00000001021	0.0356552	0.954491	NA	0.955438	4.09245	11.4232	3.80458	2.04959	2.18512	4.08507	3.35735	3.38616	8.12364	1.68076	1.86407	2.45541	3.4779
ENSMUSG00000001023	0.422034	0.868209	NA	0	0	2.28465	0	0	0	0.380775	0	0	0	0.840382	0	0	0.140064
ENSMUSG00000001025	0.238307	0.33165	0.654593	1161.81	1642.43	1877.98	756.161	1170.32	1132.98	1290.28	1792.82	1070.87	1570.57	723.569	705.551	694.88	1093.04
ENSMUSG00000001027	-0.269518	0.35809	0.676921	27.7077	28.6471	27.4158	10.4626	9.22317	15.2958	19.792	27.9779	27.0893	20.7604	21.8499	22.3688	18.8248	23.1452
ENSMUSG00000001029	-0.474196	0.00636777	0.0846699	219.751	212.807	153.071	136.965	127.075	96.1452	157.636	193.607	233.645	228.365	208.415	223.688	224.26	218.663
ENSMUSG00000001034	0.353065	0.00100138	0.0274737	464.343	552.48	632.848	597.32	704.035	660.998	602.004	529.341	452.053	499.153	409.266	460.425	477.167	471.234
ENSMUSG00000001036	0.236307	0.0603906	0.288481	1136.02	1255.02	1564.98	930.221	918.218	951.619	1126.01	1054.21	951.512	1027.19	864.753	937.628	882.309	952.933
ENSMUSG00000001039	0.375204	0.0252031	0.180614	60.1926	80.4848	93.6706	119.844	109.653	115.811	96.6095	64.9087	75.3422	81.2364	78.9959	59.6503	86.7577	74.4818
ENSMUSG00000001052	-0.0492065	0.600114	0.833176	1479.02	1186.81	1242.85	1693.04	1648.9	1479.32	1454.99	1441.42	1714.25	1352.14	1564.79	1574.21	1405.31	1508.69
ENSMUSG00000001053	0.158102	0.391596	0.702745	218.795	349.222	310.712	178.815	197.786	198.846	242.363	239.491	191.318	296.964	173.119	191.999	202.162	215.842
ENSMUSG00000001054	0.375339	0.0116411	0.117476	304.785	432.435	573.447	466.061	514.448	455.597	457.796	444.289	309.834	424.235	296.655	286.135	351.123	352.045
ENSMUSG00000001056	-0.200743	0.174908	0.488434	302.874	394.239	333.559	285.344	325.885	252.381	315.714	299.923	328.458	353.83	336.153	366.29	485.352	361.668
ENSMUSG00000001062	0.1879	0.0370002	0.222792	301.918	342.401	424.945	339.559	342.282	326.675	346.297	314.471	301.369	304.185	326.068	282.407	278.279	301.13
ENSMUSG00000001065	0.529555	0.000753225	0.0235756	294.275	395.603	498.053	295.806	317.687	368.192	361.603	289.851	182.853	302.38	226.903	247.921	244.722	249.105
ENSMUSG00000001076	0.91443	0.0189159	0.154073	21.0196	21.8264	73.1088	12.3649	26.6447	10.9256	27.6483	10.072	15.2377	14.442	14.2865	7.45628	21.2802	13.7958
ENSMUSG00000001082	0.167751	0.0855399	0.346671	265.612	309.662	349.551	348.119	365.852	292.806	321.934	301.042	264.121	303.283	277.326	259.106	310.2	285.846
ENSMUSG00000001089	0.00490124	0.966272	0.988204	1563.1	1248.2	1359.37	1861.39	1984.01	1728.43	1624.08	1289.22	1797.21	1516.41	1647.99	1624.54	1847.28	1620.44
ENSMUSG00000001095	0	1	NA	0	0	0	0	0	0	0	0	0	0	0	0	0	0
ENSMUSG00000001098	0.250056	0.00160295	0.0375141	301.918	319.211	340.413	286.295	322.811	321.212	315.31	293.208	233.645	251.833	268.922	275.882	261.91	264.234
ENSMUSG00000001100	0.0231763	0.809635	0.929436	436.635	566.122	546.031	413.748	483.704	396.599	473.807	501.364	441.048	491.029	444.562	427.804	475.53	463.556
ENSMUSG00000001103	-0.512453	0.24436	0.569844	2.86631	9.54904	4.5693	6.65802	13.3224	3.27768	6.70712	11.1912	8.46541	9.9289	4.20191	13.0485	11.4586	9.71574
ENSMUSG00000001105	-0.197316	0.284857	0.612463	140.449	166.426	203.334	139.818	156.794	170.439	162.877	237.252	250.576	233.78	126.898	129.553	136.684	185.791
ENSMUSG00000001119	0.0868781	0.743885	0.902211	37.2621	51.8376	59.4009	34.2412	29.7191	31.6842	40.6909	58.194	51.639	48.7418	20.1692	25.165	22.0986	37.6679
ENSMUSG00000001120	0.0960432	0.364239	0.682963	9527.63	8486.37	9163.73	8598.36	8884.99	8588.61	8874.95	7066.09	8350.28	7241.78	9113.1	9523.54	8521.89	8302.78
ENSMUSG00000001123	0.18232	0.411139	0.715923	78.3459	73.664	66.2548	71.3359	76.8598	78.6642	74.1874	96.2439	73.6491	94.7758	44.5403	43.8057	42.5604	65.9292
ENSMUSG00000001127	-0.189811	0.00499757	0.0737028	911.488	949.447	806.481	779.94	772.697	752.773	828.804	922.151	1007.38	926.095	942.068	935.764	935.509	944.829
ENSMUSG00000001128	0.460794	0.0368657	0.222284	41.0838	23.1905	57.1162	60.8733	65.587	64.461	52.052	24.6205	36.4013	40.6182	47.0614	30.7572	46.6527	37.6852
ENSMUSG00000001131	-0.154648	0.558094	0.811894	25.7968	15.0056	41.1237	15.2183	14.3472	29.4991	23.4985	29.097	31.322	20.7604	26.0518	17.7087	25.3725	25.0521
ENSMUSG00000001134	-0.421812	0.0128476	0.123632	65.9252	60.0225	22.8465	75.1405	68.6614	74.294	61.1484	74.9807	78.7283	90.2627	85.719	84.8152	94.1239	84.7716
ENSMUSG00000001138	0.549642	0.000341343	0.0144266	973.591	1368.24	1893.97	1040.55	977.656	1071.8	1220.97	988.179	651.837	878.256	831.138	794.094	847.933	831.906
ENSMUSG00000001143	0.104094	0.312336	0.636569	1284.11	1203.18	1425.62	1260.27	1209.26	1283.76	1277.7	1337.34	1225.79	1331.37	1107.62	1024.31	1100.84	1187.88
ENSMUSG00000001150	-0.0540758	0.458457	0.749155	1029.96	1050.39	1055.51	931.172	1013.52	872.955	992.252	905.364	1119.13	944.148	1013.5	1065.32	1117.21	1027.44
ENSMUSG00000001151	-0.0461606	0.758371	0.908786	982.19	1035.39	1290.83	793.256	819.838	834.715	959.369	812.478	834.689	937.829	1035.35	1086.75	1220.34	987.906
ENSMUSG00000001155	-0.539761	0.771216	NA	0	0	0	0	0	0	0	0	0	0	0	0.932035	0.818468	0.291751
ENSMUSG00000001156	0.472167	0.00105158	0.0282915	264.656	263.281	244.457	278.686	343.307	358.359	292.124	221.585	187.086	198.578	231.945	243.261	186.611	211.511
ENSMUSG00000001157	0.0323453	0.807232	0.928346	824.543	740.733	724.234	872.201	764.498	841.27	794.58	660.278	695.01	710.367	842.903	877.045	879.854	777.576
ENSMUSG00000001158	-0.424405	0.000962769	0.0269986	260.835	173.247	191.91	188.327	169.091	175.902	193.219	213.751	264.121	241.001	267.242	292.659	279.098	259.645
ENSMUSG00000001166	-0.25268	0.22529	0.550103	69.747	62.7508	84.532	56.1176	61.4878	63.3684	66.3339	92.8866	83.8076	112.828	60.5075	75.4949	45.0158	78.4234
ENSMUSG00000001168	0.633408	0.676359	NA	0	0	0	0	2.04959	4.37024	1.06997	0	0	0	0.840382	0.932035	2.45541	0.704637
ENSMUSG00000001173	-0.347913	0.00180919	0.0400953	284.721	231.905	187.341	240.64	191.637	202.123	223.061	282.017	282.745	256.346	310.941	303.844	279.916	285.968
ENSMUSG00000001175	-0.171402	0.298153	0.62419	3920.16	2979.3	2755.29	4667.27	5094.27	4455.45	3978.62	5282.22	5698.07	5413.96	3403.55	3486.74	3613.54	4483.01
ENSMUSG00000001211	0.260579	0.0772884	0.328784	2349.42	2838.79	3262.48	2214.27	2475.91	2379.59	2586.74	2813.46	2320.37	2838.76	1639.59	1615.22	1721.24	2158.1
ENSMUSG00000001225	1.38383	0.459631	NA	0	0	0	0.951146	0	1.09256	0.340617	0	0	0	0	0	0	0
ENSMUSG00000001227	0.456751	0.0572522	0.280896	229.305	356.043	392.96	159.792	158.844	171.532	244.746	246.205	150.684	222.046	139.503	165.902	139.14	177.247
ENSMUSG00000001228	-0.238315	0.194724	0.514664	769.128	718.906	790.488	1035.8	1069.89	1013.89	899.684	698.328	815.219	849.372	1263.09	1224.69	1519.9	1061.77
ENSMUSG00000001229	0.15083	0.278248	0.606331	811.167	758.467	829.327	1225.08	1408.07	1280.48	1052.1	877.386	972.676	857.496	962.237	983.297	1042.73	949.304
ENSMUSG00000001240	0.247379	0.197593	0.518499	42.9947	68.2074	59.4009	59.9222	69.6862	76.4791	62.7817	63.7896	59.2579	55.9629	38.6576	52.194	48.2896	53.0252
ENSMUSG00000001247	0.450883	0.482186	NA	10.5098	9.54904	2.28465	10.4626	7.17358	7.64791	7.93793	3.35735	16.9308	1.80525	5.88267	0	7.36622	5.89039
ENSMUSG00000001248	0.174673	0.314997	0.638519	2625.54	2860.62	3479.52	1615.05	1771.87	1897.77	2375.06	2327.76	2398.25	2437.09	1830.35	1895.76	1723.69	2102.15
ENSMUSG00000001249	0.515333	0.0303353	0.200701	54.46	45.0169	73.1088	41.8504	64.5622	46.98	54.3297	41.4073	45.7132	61.3786	26.0518	24.2329	27.0095	37.6322
ENSMUSG00000001260	-0.058863	0.987392	NA	0	0	0	0	0	0	0	0	0	0.902627	0	0	0	0.150438
ENSMUSG00000001270	0.59343	0.0289536	0.195843	63.0589	64.115	150.787	101.773	93.2565	104.886	96.3126	89.5292	59.2579	87.5548	32.7749	62.4464	49.1081	63.4452
ENSMUSG00000001280	-0.243866	0.206784	0.529748	3248.49	2369.53	2122.44	3415.56	3504.81	3065.72	2954.42	2146.46	3056.01	2339.61	4559.91	4614.51	4282.23	3499.79
ENSMUSG00000001281	0.520559	0.0844516	0.344712	18.1533	23.1905	6.85395	31.3878	39.9671	26.2214	24.2957	13.4294	20.317	17.1499	12.6057	17.7087	23.7356	17.491
ENSMUSG00000001285	0.428612	0.00158842	0.0373457	694.603	1117.24	1064.65	771.379	884.4	945.063	912.888	652.444	520.623	708.562	710.963	652.425	815.195	676.702
ENSMUSG00000001288	-0.0574431	0.794532	0.923225	351.601	433.799	415.806	198.789	232.629	228.345	310.162	427.502	391.102	342.096	232.786	269.358	266.821	321.611
ENSMUSG00000001289	-0.226349	0.0661426	0.302135	907.666	913.98	840.751	672.46	744.003	805.216	814.012	1022.87	971.829	977.545	833.659	909.667	994.439	951.668
ENSMUSG00000001300	0.450234	0.0341374	0.212921	58.2817	75.0282	125.656	129.356	120.926	122.367	105.269	88.4101	79.5749	111.023	59.6671	60.5823	62.2036	76.9102
ENSMUSG00000001305	0.010395	0.942613	0.980448	477.719	650.699	728.803	526.935	601.556	537.539	587.208	524.865	557.871	658.918	538.685	599.299	606.485	581.02
ENSMUSG00000001313	0.571466	0.0106017	0.112019	520.714	922.164	1338.8	850.324	977.656	952.711	927.062	1021.75	577.341	834.93	484.9	411.028	410.053	623.334
ENSMUSG00000001323	-0.41825	0.0119639	0.118975	105.098	66.8433	59.4009	78.9451	92.2317	80.8494	80.5614	70.5043	128.674	97.4837	103.367	132.349	121.952	109.055
ENSMUSG00000001333	0.0939393	0.694325	0.88048	76.435	90.0338	143.933	79.8962	65.587	63.3684	86.5422	90.6483	132.907	94.7758	46.221	60.5823	53.2004	79.7225
ENSMUSG00000001334	-0.183708	0.446282	0.740992	113.697	122.773	111.948	83.7008	97.3557	91.7749	103.542	135.413	154.07	162.473	81.5171	83.8832	86.7577	117.352
ENSMUSG00000001348	-0.814974	0.52326	NA	0.955438	0	4.5693	0	1.0248	0	1.09159	6.71469	0	0.902627	0	0.932035	0.818468	1.5613
ENSMUSG00000001349	0.235517	0.600227	NA	10.5098	8.18489	6.85395	5.70687	7.17358	14.2033	8.77206	2.23823	11.005	2.70788	10.0846	11.1844	7.36622	7.43106
ENSMUSG00000001366	0.230714	0.0793221	0.333996	214.974	327.396	315.281	318.634	340.233	379.118	315.939	301.042	222.64	278.912	242.87	260.97	308.563	269.166
ENSMUSG00000001376	-0.00937099	0.943786	0.980833	909.577	945.355	961.837	1173.71	1203.11	1322	1085.93	1095.61	1101.35	1074.13	1081.57	1138.95	1073.01	1094.1
ENSMUSG00000001380	-0.26496	0.118867	0.407494	388.863	346.494	386.106	273.93	323.836	298.269	336.249	433.098	429.196	481.1	336.993	342.989	396.139	403.252
ENSMUSG00000001383	-0.0647579	0.497465	0.775246	235.038	245.547	185.057	221.617	253.125	233.808	229.032	249.563	252.269	261.762	203.372	233.941	249.633	241.757
ENSMUSG00000001403	-0.124315	0.536434	0.799584	424.214	454.261	530.038	233.982	297.191	331.045	378.455	378.261	331.844	445.898	382.374	396.115	529.549	410.673
ENSMUSG00000001415	0.0725528	0.456247	0.7476	1326.15	1317.77	1482.74	1695.89	1815.94	1697.84	1556.05	1374.27	1340.07	1421.64	1570.67	1486.6	1690.14	1480.57
ENSMUSG00000001416	0.214629	0.000283704	0.0129928	3794.04	3901.46	4306.56	4183.14	4431.22	4236.94	4142.23	3949.36	3354.84	3795.55	3372.45	3404.73	3540.69	3569.6
ENSMUSG00000001418	-0.419719	0.00936913	0.10473	321.027	312.39	303.858	219.715	213.158	229.437	266.598	363.712	344.542	393.545	332.791	356.038	342.12	355.458
ENSMUSG00000001419	0.0914692	0.602228	0.834211	2096.23	2417.27	3436.11	1403.89	1486.98	1541.6	2063.68	1885.71	1599.96	1743.88	2092.55	2187.49	2092.82	1933.73
ENSMUSG00000001420	0.76353	0.0118572	0.118271	18.1533	23.1905	25.1311	23.7786	33.8183	22.9437	24.5026	5.59558	15.2377	7.22101	22.6903	12.1165	22.0986	14.16
ENSMUSG00000001424	-0.161722	0.126668	0.418478	6000.15	7243.63	7827.21	5287.42	5678.4	5997.06	6338.98	8077.77	7072	8243.69	6201.18	6228.79	6699.98	7087.24
ENSMUSG00000001435	-0.104225	0.542342	0.802861	245.548	308.298	397.529	171.206	216.232	202.123	256.823	295.446	249.73	299.672	232.786	278.679	282.372	273.114
ENSMUSG00000001436	0.430167	8.98311e-07	0.000241605	1523.92	1931.63	2099.59	1607.44	1760.6	1637.75	1760.16	1321.67	1103.04	1246.53	1424.45	1364.5	1359.48	1303.28
ENSMUSG00000001440	-0.0957791	0.420626	0.721753	7142.85	7247.72	6682.6	7319.07	8051.83	7527.73	7328.63	6347.62	6598.79	6663.19	8990.41	8817.05	9576.08	7832.19
ENSMUSG00000001441	0.0566141	0.321494	0.644331	3162.5	2881.08	2835.25	2803.03	2771.05	2985.96	2906.48	2933.2	2758.03	2672.68	2934.61	2944.3	2535.62	2796.41
ENSMUSG00000001444	-1.12845	0.00698226	0.0882921	3.82175	4.09245	6.85395	8.56031	6.14878	4.37024	5.64125	22.3823	8.46541	15.3447	11.7653	11.1844	5.72928	12.4786
ENSMUSG00000001445	0.038871	0.735773	0.899464	714.668	781.657	733.372	822.741	761.424	800.846	769.118	690.494	813.526	815.975	731.132	691.57	750.536	748.872
ENSMUSG00000001467	-0.00037923	0.998636	0.999325	3498.81	2339.51	2842.1	2745.96	2914.52	3180.44	2920.23	3775.89	3646.9	3361.38	2353.91	2595.72	1794.9	2921.45
ENSMUSG00000001472	-0.235367	0.0196555	0.156731	5259.69	5408.85	4825.18	3684.74	3950.59	3911.36	4506.73	5685.1	5527.07	5103.45	5280.12	5713.38	4513.04	5303.69
ENSMUSG00000001473	-0.412432	0.0313202	0.204174	653.52	541.567	475.207	478.426	526.746	426.098	516.927	447.646	501.152	444.995	875.678	918.055	941.239	688.128
ENSMUSG00000001482	0.328483	0.0210368	0.163635	498.739	570.214	740.226	619.196	600.531	663.183	615.348	576.344	501.152	595.734	402.543	405.435	454.25	489.243
ENSMUSG00000001493	-0.96374	0.240591	NA	1.91088	2.7283	4.5693	0.951146	1.0248	5.46279	2.77453	1.11912	2.53962	10.8315	9.2442	4.66018	2.45541	5.14167
ENSMUSG00000001494	2.10825	0.463586	NA	0	4.09245	0	0	0	0	0.682074	0	0	0	0	0	0	0
ENSMUSG00000001497	-0.516624	0.792338	NA	0	1.36415	0	0	0	0	0.227358	0	0	0	2.52115	0	0	0.420191
ENSMUSG00000001504	0	1	NA	0	0	0	0	0	0	0	0	0	0	0	0	0	0
ENSMUSG00000001506	0.322269	0.485748	0.767196	23.8859	38.1962	70.8241	10.4626	12.2976	9.83303	27.5832	35.8117	21.1635	37.0077	8.40382	13.9805	11.4586	21.3043
ENSMUSG00000001507	-0.128857	0.507181	0.781168	311.473	406.516	582.585	278.686	315.637	321.212	369.352	490.172	443.587	454.021	348.759	341.125	331.48	401.524
ENSMUSG00000001508	0.0534538	0.949794	NA	0.955438	5.45659	4.5693	1.90229	0	0	2.14727	2.23823	0.846541	4.51313	0.840382	0.932035	1.63694	1.83454
ENSMUSG00000001510	-1.59395	0.580311	NA	0	0	0	0	0	0	0	2.23823	0	0	0	1.86407	0	0.683717
ENSMUSG00000001517	-0.0291246	0.894649	0.9622	382.175	294.656	491.199	402.335	511.374	427.191	418.155	271.945	363.166	389.032	479.858	465.086	587.66	426.125
ENSMUSG00000001518	0.322307	0.00314249	0.056119	400.329	444.712	530.038	510.765	557.49	492.744	489.346	369.308	374.171	377.298	397.501	392.387	432.97	390.606
ENSMUSG00000001520	-0.130962	0.419707	0.721431	72.6133	61.3867	79.9627	98.9192	70.711	86.3121	78.3175	76.0998	69.4164	76.7233	94.9632	94.1356	103.945	85.8806
ENSMUSG00000001521	0.053537	0.536589	0.799688	774.86	919.436	927.567	919.758	1083.21	1055.41	946.707	893.054	923.576	1000.11	825.255	910.599	921.595	912.365
ENSMUSG00000001524	0.220276	0.110961	0.393282	284.721	278.286	463.784	292.953	296.166	311.379	321.215	306.638	185.392	286.133	261.359	277.747	323.295	273.427
ENSMUSG00000001525	0.0138807	0.925917	0.974906	29934.8	33642.6	29791.8	21962.9	24110.4	25818.3	27543.5	25412.9	24252.6	25074.1	28811.7	29895	30226	27278.7
ENSMUSG00000001542	-0.336029	0.735634	NA	3.82175	6.82074	0	0	2.04959	4.37024	2.84372	5.59558	4.23271	7.22101	2.52115	0	2.45541	3.67097
ENSMUSG00000001552	-0.00994409	0.958841	0.98566	1217.23	1264.57	1293.11	784.695	878.251	881.695	1053.26	1267.96	1287.59	1215.84	809.288	935.764	841.386	1059.64
ENSMUSG00000001555	0.150227	0.497152	0.775003	76.435	122.773	109.663	46.6061	72.7606	69.9238	83.027	69.3851	74.4956	83.0417	47.0614	89.4754	78.573	73.672
ENSMUSG00000001558	0.0165854	0.955321	0.984299	14.3316	19.0981	20.5618	14.2672	16.3968	16.3884	16.8406	21.2632	16.0843	12.6368	11.7653	19.5727	17.1878	16.4184
ENSMUSG00000001566	0.643892	0.594073	NA	2.86631	0	4.5693	1.90229	0	0	1.55632	1.11912	0	2.70788	0	0.932035	0.818468	0.929583
ENSMUSG00000001569	0.165729	0.0676106	0.305539	600.97	692.987	792.773	713.359	711.209	744.033	709.222	658.04	645.911	636.352	563.056	613.279	667.052	630.615
ENSMUSG00000001576	-0.142555	0.41455	0.717981	816.899	596.133	591.724	1066.23	1169.29	997.506	872.965	701.685	982.834	728.42	1112.67	1175.3	1091.84	965.456
ENSMUSG00000001583	0.282212	0.443965	0.739427	11.4653	19.0981	11.4232	6.65802	7.17358	10.9256	11.124	7.83381	9.31195	8.12364	8.40382	5.59221	13.914	8.86323
ENSMUSG00000001588	0.12129	0.75546	0.908291	16.2424	25.9188	31.9851	12.3649	13.3224	12.0181	18.642	21.2632	17.7774	15.3447	19.3288	15.8446	9.82162	16.5634
ENSMUSG00000001604	-0.121341	0.797804	0.924918	10.5098	15.0056	18.2772	7.60917	5.12398	5.46279	10.3314	13.4294	19.4704	10.8315	5.88267	8.38832	6.54775	10.7583
ENSMUSG00000001627	0.00413627	0.979139	0.992842	1607.05	1698.36	1507.87	1593.17	1597.66	1590.77	1599.15	1679.79	1492.45	1632.85	1611.85	1608.69	1543.63	1594.88
ENSMUSG00000001630	0.125917	0.44553	0.74016	448.1	488.365	411.237	603.026	524.696	602	512.904	661.397	540.94	560.531	365.566	374.678	325.75	471.477
ENSMUSG00000001632	0.0855216	0.555543	0.810345	597.149	515.648	639.702	875.054	1054.52	893.713	762.63	614.394	684.852	750.986	743.738	708.347	817.65	719.994
ENSMUSG00000001642	0.17978	0.128693	0.421146	982.19	1177.26	1553.56	1361.09	1421.39	1479.32	1329.14	1021.75	1090.34	1166.19	1176.53	1213.51	1361.93	1171.71
ENSMUSG00000001655	0.902927	NA	NA	0	0	0	0.951146	0	0	0.158524	0	0	0	0	0	0	0
ENSMUSG00000001656	1.38382	0.710268	NA	0	0	0	0	2.04959	0	0.341599	0	0	0	0	0	0	0
ENSMUSG00000001657	-0.208755	0.0676731	0.305539	107.964	117.317	89.1013	113.186	105.554	113.626	107.792	137.651	130.367	120.952	125.217	123.029	118.678	125.982
ENSMUSG00000001661	0.204286	0.0791903	0.33358	134.717	190.981	169.064	212.106	176.265	221.789	184.154	168.986	146.452	171.499	164.715	155.65	154.691	160.332
ENSMUSG00000001663	-0.176461	0.547432	0.80576	18.1533	35.4679	31.9851	19.0229	43.0415	17.4809	27.5253	40.2881	38.0943	27.9814	38.6576	13.9805	25.3725	30.7291
ENSMUSG00000001665	1.30119	0.104075	NA	4.77719	4.09245	25.1311	0.951146	2.04959	1.09256	6.34901	4.47646	0.846541	0.902627	5.88267	1.86407	0	2.32873
ENSMUSG00000001666	-0.134035	0.418229	0.720355	104.143	126.866	91.3859	77.0428	80.959	110.348	98.4574	129.817	103.278	139.005	94.9632	102.524	79.3914	108.163
ENSMUSG00000001672	0.422034	0.81044	NA	0	0	0	0	2.04959	0	0.341599	1.11912	0.846541	0	0	0	0	0.327609
ENSMUSG00000001674	0.137088	0.105552	0.385171	854.162	975.366	1069.22	823.692	936.664	881.695	923.466	874.029	788.976	847.567	859.711	780.114	870.032	836.738
ENSMUSG00000001687	0.185573	0.326413	0.648987	2143.05	2913.82	3822.22	1512.32	1589.46	1609.34	2265.03	2272.92	1869.16	2110.34	2015.24	1960.07	1706.51	1989.04
ENSMUSG00000001700	-0.0595914	0.72421	0.894609	130.895	87.3055	139.364	130.307	98.3805	124.552	118.467	106.316	95.6591	94.7758	154.63	121.165	164.512	122.843
ENSMUSG00000001707	0.0595099	0.640899	0.85466	260.835	249.639	162.21	286.295	295.142	336.508	265.105	212.632	251.423	257.249	296.655	254.446	269.276	256.947
ENSMUSG00000001729	0.102165	0.424565	0.725496	995.566	1181.35	1594.68	992.045	1148.8	957.082	1144.92	991.536	943.893	1008.23	1112.67	1151.06	1172.05	1063.24
ENSMUSG00000001739	0.662909	0.0115608	0.117468	28.6631	20.4622	27.4158	62.7756	51.2398	66.6461	42.8671	33.5735	26.2428	27.9814	23.5307	19.5727	35.1941	27.6825
ENSMUSG00000001741	-0.884512	5.75639e-05	0.00412023	52.5491	84.5772	57.1162	43.7527	49.1903	45.8875	55.5122	77.2189	86.3472	74.0154	110.09	109.048	151.417	101.356
ENSMUSG00000001750	0.0388144	0.830559	0.937127	197.776	271.466	290.15	126.502	185.488	184.642	209.337	166.748	157.457	157.057	249.593	243.261	235.719	201.639
ENSMUSG00000001751	-0.543877	0.00128763	0.0321954	720.4	702.536	760.788	396.628	476.531	380.21	572.849	891.935	971.829	908.945	773.992	779.182	669.507	832.565
ENSMUSG00000001755	-0.124396	0.307829	0.632107	585.683	739.368	808.766	513.619	500.101	584.519	622.009	697.209	552.791	738.349	681.55	673.862	703.064	674.471
ENSMUSG00000001761	-0.171822	0.758788	NA	8.59894	5.45659	6.85395	1.90229	2.04959	7.64791	5.41821	4.47646	5.07925	9.02627	4.20191	6.52425	6.54775	5.97598
ENSMUSG00000001763	0.721856	0.206617	NA	6.68807	4.09245	9.13859	8.56031	7.17358	12.0181	7.94519	5.59558	5.92579	1.80525	6.72306	5.59221	3.27387	4.81929
ENSMUSG00000001767	0.0724919	0.537067	0.799907	259.879	211.443	230.75	292.953	273.621	221.789	248.406	212.632	283.591	224.754	219.34	223.688	258.636	237.107
ENSMUSG00000001768	0.444663	0.607963	NA	3.82175	6.82074	0	3.80458	0	3.27768	2.95413	1.11912	0	5.41576	1.68076	1.86407	3.27387	2.2256
ENSMUSG00000001774	0.00576172	0.942891	0.98045	1325.19	1129.51	1025.81	1310.68	1157	1265.18	1202.23	1303.77	1290.98	1306.1	1123.59	1084.89	1099.2	1201.42
ENSMUSG00000001783	0.267857	0.00203116	0.0429739	1816.29	2102.15	2556.52	1931.78	2068.04	2117.38	2098.69	1917.04	1606.73	1837.75	1666.48	1637.59	1773.62	1739.87
ENSMUSG00000001785	-0.00530566	0.962645	0.986805	809.256	733.912	737.941	877.908	848.532	813.956	803.584	707.281	706.015	734.738	881.561	940.424	874.943	807.494
ENSMUSG00000001786	0.0239439	0.801915	0.926445	375.487	291.928	283.296	312.927	299.241	311.379	312.376	292.089	325.072	324.043	269.763	314.096	327.387	308.742
ENSMUSG00000001794	-0.138678	0.10747	0.388526	1832.53	2020.3	1462.18	1809.08	1924.57	1976.44	1837.52	1969.64	1991.06	2066.11	1989.18	2137.16	2005.25	2026.4
ENSMUSG00000001802	0	1	NA	0	0	0	0	0	0	0	0	0	0	0	0	0	0
ENSMUSG00000001819	0.422032	0.909795	NA	0.955438	0	0	0	0	0	0.15924	1.11912	0	0	0	0	0	0.186519
ENSMUSG00000001827	-0.293792	0.0584499	0.283989	120.385	140.507	159.925	89.4077	103.504	91.7749	117.584	155.557	144.759	168.791	116.813	121.165	143.232	141.719
ENSMUSG00000001829	-0.0829468	0.238286	0.56285	864.671	859.414	897.867	900.735	967.408	900.268	898.394	878.505	913.418	957.687	932.824	904.074	1120.48	951.165
ENSMUSG00000001833	-0.072449	0.571281	0.819964	1724.57	1417.35	948.129	1817.64	1656.07	1626.82	1531.76	1345.18	1782.82	1418.03	1758.08	1776.46	1604.2	1614.13
ENSMUSG00000001844	0.335643	0.00196744	0.0421787	315.295	391.511	381.536	326.243	422.216	402.062	373.144	303.28	280.205	308.698	306.739	309.436	263.547	295.318
ENSMUSG00000001847	0.378184	2.35809e-05	0.00231263	2765.99	3462.21	2981.47	3427.93	3496.61	3523.5	3276.28	2619.85	2224.71	2470.49	2524.51	2668.42	2623.19	2521.86
ENSMUSG00000001855	-0.0112734	0.905936	0.967093	836.008	722.999	852.174	975.876	925.392	971.285	880.622	781.142	838.922	784.383	981.566	930.171	1013.26	888.241
ENSMUSG00000001864	0.0934279	0.848537	0.944528	2.86631	6.82074	9.13859	7.60917	17.4215	7.64791	8.58405	10.072	12.6981	7.22101	7.56344	8.38832	2.45541	8.06639
ENSMUSG00000001870	0.902932	0.64524	NA	0.955438	0	0	0.951146	0	0	0.317764	0	0	0	0	0	0.818468	0.136411
ENSMUSG00000001891	-0.0822082	0.287034	0.614666	1916.61	1937.09	1846	1928.92	1731.91	1856.26	1869.46	2020	1878.47	1925.3	2124.49	2079.37	1848.92	1979.43
ENSMUSG00000001901	-0.145182	0.743728	0.902211	14.3316	10.9132	18.2772	7.60917	20.4959	3.27768	12.4841	20.1441	13.5447	26.1762	5.88267	13.0485	3.27387	13.6783
ENSMUSG00000001909	0.213326	0.105293	0.384977	1427.42	2129.44	2136.15	1274.54	1419.34	1533.95	1653.47	1617.12	1082.73	1469.48	1415.2	1399.92	1557.55	1423.66
ENSMUSG00000001910	-0.0484652	0.658366	0.864078	1063.4	1034.02	1096.63	1345.87	1592.53	1396.29	1254.79	1148.21	1330.76	1178.83	1208.47	1412.97	1516.62	1299.31
ENSMUSG00000001911	-0.0268674	0.913688	0.969891	120.385	96.8545	148.502	100.821	118.876	104.886	115.054	114.15	99.8918	83.9443	122.696	135.145	144.05	116.646
ENSMUSG00000001918	-0.248115	0.00293284	0.05423	3394.67	3947.85	4770.35	3349.94	3741.53	3615.28	3803.27	4145.2	4357.15	4612.42	4336.37	4618.24	4990.2	4509.93
ENSMUSG00000001924	-0.0488783	0.598267	0.832015	3878.12	3209.84	3294.46	4042.37	4456.84	4088.36	3828.33	3900.12	4269.95	4013.98	4010.3	3782.2	3803.42	3963.33
ENSMUSG00000001930	-0.000982807	0.99585	0.999033	301.918	286.471	358.69	279.637	279.77	249.103	292.598	427.502	347.928	374.59	217.659	219.028	167.786	292.416
ENSMUSG00000001942	0.363157	0.0502443	0.261397	66.8807	45.0169	50.2623	91.31	78.9094	86.3121	69.7819	55.9558	57.5648	44.2287	63.869	47.5338	62.2036	55.226
ENSMUSG00000001943	1.25975	0.0214925	NA	2.86631	9.54904	6.85395	8.56031	10.248	8.74047	7.80301	0	4.23271	3.61051	3.36153	4.66018	3.27387	3.1898
ENSMUSG00000001946	0.382943	0.081369	0.338294	29.6186	23.1905	36.5544	28.5344	38.9423	27.314	30.6924	30.2161	29.6289	21.663	17.648	23.3009	18.8248	23.547
ENSMUSG00000001948	-0.647948	0.287045	NA	8.59894	1.36415	2.28465	0.951146	3.07439	1.09256	2.89431	3.35735	9.31195	5.41576	5.04229	0.932035	4.09234	4.69195
ENSMUSG00000001962	-0.473927	0.00745013	0.0911648	278.988	373.777	269.589	202.594	210.083	206.494	256.921	363.712	401.26	387.227	334.472	321.552	326.569	355.799
ENSMUSG00000001964	-0.421036	2.28606e-05	0.00226703	252.236	214.171	308.428	233.982	244.926	222.882	246.104	295.446	308.141	327.654	289.932	361.63	374.04	326.14
ENSMUSG00000001983	0.202792	0.220157	0.54505	174.845	192.345	191.91	186.425	200.86	221.789	194.696	185.773	172.694	186.844	153.79	137.009	179.245	169.226
ENSMUSG00000001985	-2.89412	0.0427861	NA	0	0	0	0	0	0	0	1.11912	0.846541	5.41576	0	0.932035	1.63694	1.6584
ENSMUSG00000001986	0.422032	0.904406	NA	0	0	0	0.951146	0	0	0.158524	0	0	0.902627	0	0	0	0.150438
ENSMUSG00000001988	-0.16536	0.455501	0.747096	170.068	210.079	271.873	113.186	107.604	119.089	165.316	173.463	157.457	167.889	158.832	243.261	198.069	183.162
ENSMUSG00000001995	0.163177	0.104854	0.384239	3437.67	3132.08	3922.74	4024.3	4515.26	4167.02	3866.51	3418.9	3644.36	3811.79	3059.83	3334.82	3450.66	3453.39
ENSMUSG00000001998	0.00529275	0.956538	0.984976	716.578	672.525	648.84	778.037	755.275	780.087	725.224	643.491	639.138	623.715	852.988	774.521	809.465	723.887
ENSMUSG00000001999	0.0259345	0.876373	0.95386	160.514	182.796	191.91	124.6	97.3557	119.089	146.044	118.626	134.6	142.615	139.503	143.533	170.241	141.52
ENSMUSG00000002006	0.357436	0.0632685	0.295363	471.031	682.074	845.32	456.55	594.382	634.777	614.022	683.779	483.375	629.131	336.993	329.008	407.597	478.314
ENSMUSG00000002007	0.21183	0.369315	0.686758	30.574	38.1962	34.2697	51.3619	43.0415	54.6279	42.0119	35.8117	29.6289	32.4946	38.6576	24.2329	58.1113	36.4895
ENSMUSG00000002010	-0.218595	0.0243627	0.177603	1062.45	941.262	1005.25	743.796	802.416	841.27	899.406	895.292	1019.24	926.998	1136.2	1111.92	1173.68	1043.89
ENSMUSG00000002012	0.721753	0.137052	0.434194	30.574	23.1905	18.2772	6.65802	10.248	9.83303	16.4635	19.025	9.31195	17.1499	6.72306	5.59221	2.45541	10.0429
ENSMUSG00000002014	-0.136612	0.194255	0.514046	467.209	577.035	584.87	386.165	404.795	393.321	468.899	527.103	467.291	537.966	510.112	503.299	523.001	511.462
ENSMUSG00000002015	0.34196	0.0136675	0.128341	1069.14	1557.86	1651.8	1086.21	1171.34	1150.46	1281.13	1332.87	922.73	1177.93	910.974	846.288	864.303	1009.18
ENSMUSG00000002017	-0.236215	0.0355974	0.217838	606.703	581.127	575.731	570.687	535.969	570.316	573.422	694.971	771.199	729.322	645.413	586.25	625.31	675.411
ENSMUSG00000002020	-0.1404	0.561663	0.813411	39.173	55.9301	50.2623	28.5344	36.8927	42.6098	42.2337	50.3602	54.1786	65.8918	39.498	25.165	40.105	45.8664
ENSMUSG00000002028	0.263164	0.0395374	0.230155	3777.8	3291.69	3600.61	4528.41	4773.5	4295.94	4044.66	3472.61	4121.81	3578.92	2944.7	3003.02	3107.72	3371.46
ENSMUSG00000002031	0.264143	0.0117065	0.117645	603.837	525.197	527.754	561.176	711.209	586.704	585.979	412.953	487.608	444.995	487.422	527.532	572.109	488.77
ENSMUSG00000002032	-0.0697259	0.728844	0.896584	58.2817	50.4735	59.4009	38.0458	33.8183	42.6098	47.105	67.1469	38.9409	51.4497	43.6999	37.2814	54.8374	48.8927
ENSMUSG00000002033	-0.0588631	0.985022	NA	0	0	0	0	0	0	0	0	0	0	0.840382	0	0	0.140064
ENSMUSG00000002043	-0.00554959	0.981419	0.993857	502.56	742.097	932.137	289.148	348.431	374.748	531.52	756.522	482.528	589.415	423.553	479.998	457.524	531.59
ENSMUSG00000002052	0.173894	0.178516	0.493205	1373.92	1317.77	1622.1	1709.21	1898.95	1703.3	1604.21	1220.95	1557.64	1352.14	1299.23	1539.72	1562.46	1422.02
ENSMUSG00000002055	0.0218732	0.929795	0.976384	445.234	447.441	552.885	484.133	516.498	522.243	494.739	270.826	279.359	377.298	663.902	648.697	680.966	486.841
ENSMUSG00000002057	0.523034	0.544248	NA	3.82175	0	0	1.90229	8.19838	10.9256	4.14133	2.23823	0.846541	5.41576	5.04229	3.72814	0.818468	3.01491
ENSMUSG00000002058	-0.278608	0.116188	0.402272	472.942	402.424	358.69	249.2	241.852	260.029	330.856	386.095	398.721	349.317	398.341	483.726	387.954	400.692
ENSMUSG00000002059	-0.158483	0.211534	0.534891	648.742	735.276	685.395	428.016	465.258	487.281	574.995	660.278	637.445	668.846	600.033	663.609	605.667	639.313
ENSMUSG00000002064	0.141716	0.53629	0.799513	315.295	421.522	605.432	198.789	215.207	198.846	325.848	398.405	297.136	289.743	239.509	243.261	291.375	293.238
ENSMUSG00000002068	-0.267693	0.208592	0.5318	140.449	128.23	191.91	246.347	358.679	254.566	220.03	207.036	230.259	222.046	293.293	285.203	355.215	265.509
ENSMUSG00000002076	-1.46529	0.0594771	NA	0	1.36415	0	3.80458	2.04959	4.37024	1.93143	2.23823	4.23271	5.41576	10.925	3.72814	7.36622	5.651
ENSMUSG00000002083	-0.196712	0.218428	0.543117	264.656	380.597	347.267	223.519	255.174	277.51	291.454	425.264	291.21	349.317	292.453	334.601	302.833	332.613
ENSMUSG00000002100	-0.191247	0.563083	0.814213	10.5098	13.6415	4.5693	14.2672	10.248	12.0181	10.8757	10.072	11.005	10.8315	11.7653	19.5727	13.914	12.8601
ENSMUSG00000002102	0.106743	0.45978	0.749728	733.776	1004.01	1172.02	865.543	974.582	1044.49	965.738	1072.11	744.11	1064.2	810.128	767.065	915.866	895.58
ENSMUSG00000002103	-0.167505	0.191105	0.509928	169.113	117.317	127.94	192.131	171.141	174.809	158.742	182.416	204.016	180.525	168.076	164.038	184.155	180.538
ENSMUSG00000002104	0.102625	0.68747	0.877406	61.148	91.398	95.9552	57.0687	45.0911	52.4428	67.184	81.6954	66.8767	96.5811	40.3383	39.1455	45.8342	61.7452
ENSMUSG00000002105	-0.405082	0.00200145	0.0425991	139.494	166.426	166.779	129.356	167.042	166.069	155.861	228.299	168.462	267.178	199.171	188.271	182.518	205.65
ENSMUSG00000002107	-0.902118	0.557789	NA	0	0	2.28465	0	0	0	0.380775	0	1.69308	0	1.68076	0	0	0.562308
ENSMUSG00000002108	0.18117	0.60035	0.833215	8.59894	13.6415	25.1311	16.1695	22.5455	10.9256	16.1687	25.7396	16.9308	12.6368	8.40382	4.66018	15.5509	13.987
ENSMUSG00000002109	-0.0663217	0.753562	0.907214	51.5937	51.8376	38.839	44.7039	53.2894	38.2396	46.4172	52.5984	43.1736	27.0788	64.7094	51.2619	54.8374	48.9433
ENSMUSG00000002111	-0.280289	0.782406	NA	0	1.36415	0	2.85344	2.04959	0	1.04453	2.23823	0.846541	2.70788	0.840382	0.932035	0.818468	1.39726
ENSMUSG00000002129	-0.326231	0.0240101	0.175683	1383.47	1214.09	909.29	1166.1	1222.58	1125.34	1170.15	1039.66	1490.76	1107.52	1562.27	1715.88	1894.75	1468.47
ENSMUSG00000002147	0.0694659	0.400704	0.709163	449.056	391.511	374.682	381.409	431.439	380.21	401.385	402.881	389.409	346.609	385.735	411.028	369.129	384.132
ENSMUSG00000002190	-0.495935	0.384921	NA	4.77719	4.09245	6.85395	10.4626	3.07439	5.46279	5.78723	1.11912	8.46541	5.41576	9.2442	18.6407	5.72928	8.10241
ENSMUSG00000002204	-0.350467	0.16992	0.480832	30.574	19.0981	66.2548	40.8993	54.3142	36.0544	41.1991	42.5264	41.4805	46.9366	55.4652	63.3784	58.9297	51.4528
ENSMUSG00000002205	-0.300518	0.00326411	0.0574243	306.696	341.037	340.413	303.416	303.34	304.824	316.621	322.305	337.77	346.609	410.106	452.037	459.161	387.998
ENSMUSG00000002210	-0.178248	0.135609	0.432602	290.453	338.309	262.735	290.099	293.092	314.657	298.224	345.807	242.957	324.043	340.355	346.717	428.877	338.126
ENSMUSG00000002221	0.394208	0.0211908	0.163998	354.467	294.656	374.682	587.808	596.432	522.243	455.048	280.898	297.982	310.504	392.458	431.532	369.129	347.084
ENSMUSG00000002222	0.113209	0.356354	0.675816	3052.62	3245.31	3237.35	3370.86	3524.28	3516.95	3324.56	2813.46	2783.43	2835.15	3395.98	3414.98	3199.39	3073.73
ENSMUSG00000002227	-0.242619	0.0325663	0.208169	821.677	817.125	817.904	652.486	722.482	626.036	742.952	926.627	988.76	1044.34	710.963	787.57	807.828	877.681
ENSMUSG00000002228	-0.710087	0.0104799	0.111563	131.85	140.507	191.91	58.971	59.4382	85.2196	111.316	273.064	220.947	234.683	116.813	124.893	109.675	180.012
ENSMUSG00000002233	-0.39304	0.0723308	0.316788	1053.85	1122.69	1023.52	661.046	841.358	769.161	911.938	1510.81	1334.15	1497.46	830.298	1060.66	948.605	1197
ENSMUSG00000002249	0.168254	0.509583	0.782257	70.7024	91.398	121.086	52.313	74.8102	56.8131	77.8538	55.9558	62.644	55.9629	68.9113	93.2035	72.0252	68.1171
ENSMUSG00000002250	-0.336711	0.00631452	0.0841828	369.755	308.298	292.435	273.93	301.29	285.158	305.144	389.452	452.899	369.174	308.42	448.309	347.849	386.017
ENSMUSG00000002257	0.234842	0.388641	0.700739	105.098	100.947	164.495	51.3619	66.6118	76.4791	94.1654	98.4821	71.1094	90.2627	68.9113	65.2425	79.3914	78.8999
ENSMUSG00000002265	0.0719093	0.612468	0.839271	7601.46	6034.99	6072.6	8026.72	8165.58	8763.41	7444.13	7688.32	9453.32	7983.73	5886.04	6024.68	5467.37	7083.91
ENSMUSG00000002266	0.511787	0.142267	0.44316	11.4653	10.9132	6.85395	30.4367	18.4463	27.314	17.5716	6.71469	18.6239	10.8315	13.4461	17.7087	9.00315	12.7213
ENSMUSG00000002274	0.161157	0.392234	0.702862	578.995	949.447	1329.67	640.121	686.614	716.719	816.927	824.788	452.899	778.064	720.207	742.832	850.389	728.197
ENSMUSG00000002279	-0.266897	0.00508522	0.0743989	817.855	811.668	815.62	724.773	786.019	711.256	777.865	1079.95	970.983	1116.55	861.392	825.783	758.72	935.562
ENSMUSG00000002280	0.0361695	0.675119	0.872074	282.81	331.488	294.72	292.953	312.563	303.731	303.044	289.851	293.75	323.14	258.838	276.815	329.024	295.236
ENSMUSG00000002289	0.841189	0.377322	NA	1.91088	1.36415	0	0.951146	5.12398	8.74047	3.0151	0	4.23271	3.61051	1.68076	0	0.818468	1.72374
ENSMUSG00000002297	-0.273361	0.0980686	0.372244	621.035	533.382	459.214	497.449	470.382	521.151	517.102	505.84	515.543	482.003	737.855	721.395	789.822	625.41
ENSMUSG00000002307	-0.045563	0.658815	0.864476	275.166	296.02	244.457	263.467	253.125	272.047	267.381	236.133	274.279	227.462	301.697	305.708	311.018	276.05
ENSMUSG00000002308	0.297411	0.134337	0.43067	294.275	563.393	518.615	241.591	252.1	278.603	358.096	362.593	213.328	320.433	263.88	308.504	270.095	289.805
ENSMUSG00000002319	0.322208	0.0146794	0.133559	471.986	649.335	797.342	485.084	507.274	556.112	577.856	508.078	427.503	444.995	430.276	491.183	455.887	459.654
ENSMUSG00000002320	0.227374	0.0505083	0.26203	500.65	586.584	749.365	516.472	604.63	593.259	591.827	622.228	436.815	547.894	518.516	407.299	488.626	503.563
ENSMUSG00000002324	0.331014	0.0756257	0.324794	536.956	553.844	664.833	555.469	636.399	602	591.584	622.228	545.172	700.438	278.166	310.368	365.037	470.235
ENSMUSG00000002325	0.215721	0.332479	0.655018	105.098	111.86	95.9552	137.916	187.538	161.699	133.344	104.078	148.991	118.244	123.536	98.7957	99.0347	115.447
ENSMUSG00000002326	0.143131	0.389562	0.701046	51.5937	85.9414	75.3934	67.5313	71.7358	65.5535	69.6248	58.194	61.7975	47.8392	68.9113	68.9706	67.9329	62.2743
ENSMUSG00000002329	-0.00918336	0.957126	0.98521	358.289	560.665	699.102	353.826	358.679	394.414	454.163	534.937	402.954	549.7	426.914	360.698	450.158	454.227
ENSMUSG00000002332	-0.217621	0.253909	0.580181	212.107	358.771	303.858	153.134	185.488	174.809	231.361	327.901	262.428	347.511	230.265	223.688	211.165	267.16
ENSMUSG00000002341	0.0344268	0.873841	0.953457	773.905	927.621	1121.76	535.495	511.374	555.02	737.529	866.195	667.074	860.203	663.061	637.512	617.125	718.529
ENSMUSG00000002342	-0.17397	0.184681	0.500423	633.455	736.64	671.687	459.403	481.655	493.837	579.446	588.655	518.083	619.202	693.315	794.094	695.698	651.508
ENSMUSG00000002343	0.431297	0.00367449	0.0615338	318.161	470.631	628.278	402.335	440.663	417.357	446.238	408.477	282.745	423.332	270.603	268.426	321.658	329.207
ENSMUSG00000002345	0.0450723	0.766566	0.912262	64.0143	53.2018	79.9627	58.971	63.5374	74.294	65.6635	57.0749	58.4113	65.8918	78.9959	50.3299	65.4775	62.6969
ENSMUSG00000002346	0.270175	0.165156	0.473661	61.148	72.2999	66.2548	99.8703	95.3061	101.608	82.7478	53.7175	52.4855	83.0417	81.5171	69.9027	73.6622	69.0544
ENSMUSG00000002365	-0.268909	0.0561231	0.276734	421.348	492.458	344.982	260.614	294.117	328.86	357.063	414.073	463.058	417.916	432.797	412.892	436.244	429.496
ENSMUSG00000002372	0.123093	0.27414	0.602485	834.097	1098.14	1126.33	895.979	940.764	969.1	977.402	893.054	654.376	840.346	952.153	984.229	1048.46	895.436
ENSMUSG00000002379	-0.0568099	0.789963	0.920526	110.831	150.056	173.633	97.0169	121.951	113.626	127.852	162.272	150.684	174.207	86.5594	113.708	103.945	131.896
ENSMUSG00000002384	0.0715305	0.850065	0.945051	3.82175	13.6415	15.9925	21.8764	16.3968	13.1107	14.1399	12.3103	6.77233	13.5394	15.9673	17.7087	13.914	13.3686
ENSMUSG00000002393	0.223731	0.278453	0.606704	304.785	545.659	605.432	299.611	361.753	371.47	414.785	452.123	269.2	424.235	292.453	312.232	372.403	353.774
ENSMUSG00000002395	-0.118699	0.597761	0.831637	292.364	444.712	546.031	172.157	238.778	227.252	320.216	466.671	366.552	401.669	257.997	295.455	284.009	345.392
ENSMUSG00000002396	0.41405	0.000575071	0.0202541	171.979	223.72	246.742	192.131	229.555	218.512	213.773	181.297	134.6	178.72	162.194	173.359	127.681	159.642
ENSMUSG00000002409	-0.0540609	0.649348	0.858526	492.051	519.741	390.675	363.338	342.282	404.247	418.722	496.887	484.221	472.074	345.397	430.6	381.406	435.098
ENSMUSG00000002413	-0.348497	0.0117241	0.117645	3059.31	2148.53	1889.4	2324.6	2228.93	2164.36	2302.52	2246.06	3251.56	2459.66	3262.36	3363.72	3016.87	2933.37
ENSMUSG00000002416	0.2856	0.013265	0.126392	170.068	143.236	132.51	195.936	195.736	190.105	171.265	154.438	151.531	133.589	140.344	135.145	140.777	142.637
ENSMUSG00000002428	-0.241302	0.0412266	0.235537	865.627	818.489	689.964	626.805	581.06	660.998	707.157	773.309	794.902	720.296	954.674	906.87	863.484	835.589
ENSMUSG00000002455	-0.108724	0.397289	0.706849	1455.13	1649.26	1453.04	956.853	1018.65	1086	1269.82	1438.06	1288.44	1436.98	1352.17	1294.6	1393.03	1367.21
ENSMUSG00000002458	0.0449966	0.67929	0.873774	178.667	174.611	191.91	197.838	233.654	174.809	191.915	179.058	187.086	204.896	181.523	172.427	192.34	186.222
ENSMUSG00000002459	-0.0536292	0.921918	NA	5.73263	9.54904	13.7079	6.65802	1.0248	5.46279	7.02253	7.83381	1.69308	7.22101	12.6057	1.86407	9.82162	6.83989
ENSMUSG00000002475	0.967338	0.100365	NA	6.68807	2.7283	4.5693	17.1206	4.09919	5.46279	6.77804	4.47646	2.53962	2.70788	3.36153	1.86407	6.54775	3.58289
ENSMUSG00000002477	-0.0853975	0.533064	0.797776	364.977	274.194	267.304	433.722	376.1	375.84	348.69	349.164	369.092	299.672	347.078	410.096	457.524	372.104
ENSMUSG00000002486	-0.147434	0.303822	0.628059	76.435	94.1262	105.094	71.3359	62.5126	88.4973	83.0002	96.2439	87.1937	94.7758	95.8036	74.5628	91.6685	90.0414
ENSMUSG00000002489	-0.00520551	0.965794	0.988173	1133.15	1222.28	1313.67	914.051	1033	958.174	1095.72	1122.47	1126.75	1040.73	1069.81	1092.35	1132.76	1097.48
ENSMUSG00000002496	0.257891	0.00104056	0.028157	995.566	1110.42	1272.55	1094.77	1150.85	1002.97	1104.52	960.201	953.205	976.642	879.04	877.045	880.672	921.134
ENSMUSG00000002500	0.604921	0.367581	NA	9.55438	6.82074	4.5693	2.85344	18.4463	0	7.0407	1.11912	5.07925	7.22101	5.88267	3.72814	4.91081	4.65683
ENSMUSG00000002504	-0.0897481	0.776409	0.916237	81.2122	148.692	153.071	58.971	96.3309	91.7749	105.009	130.936	90.5799	121.855	104.207	130.485	87.5761	110.94
ENSMUSG00000002524	-0.0218356	0.718089	0.892633	1692.08	1717.46	1825.43	1697.8	1860.01	1801.63	1765.73	1614.88	1725.25	1856.7	1725.3	1800.69	2020.8	1790.61
ENSMUSG00000002546	-0.125135	0.1202	0.409029	959.26	881.24	776.781	740.943	766.548	783.365	818.023	756.522	959.131	835.832	895.007	978.637	928.143	892.212
ENSMUSG00000002550	0.0745937	0.553765	0.809444	390.774	559.301	715.095	509.814	590.283	659.906	570.862	564.034	440.201	556.018	495.825	533.124	649.864	539.845
ENSMUSG00000002565	-2.11773	0.363681	NA	0	0	0	0	0	0	0	3.35735	0	0	2.52115	0	0	0.979749
ENSMUSG00000002578	-0.313896	0.3559	0.675442	37.2621	27.283	63.9702	36.1435	33.8183	29.4991	37.996	51.4793	52.4855	44.2287	41.1787	41.0096	48.2896	46.4452
ENSMUSG00000002580	0.0584577	0.79898	0.925176	64.9698	35.4679	29.7004	63.7268	37.9175	56.8131	48.0992	58.194	62.644	41.5208	43.6999	34.4853	43.3788	47.3205
ENSMUSG00000002588	-0.539761	0.788974	NA	0	0	0	0	0	0	0	0	0	0	0	0	1.63694	0.272823
ENSMUSG00000002602	-1.1403	0.00599581	0.0826333	16.2424	12.2773	45.693	2.85344	7.17358	13.1107	16.2251	62.6704	37.2478	35.2024	15.9673	26.097	22.0986	33.2139
ENSMUSG00000002603	-0.00049307	0.998561	0.999325	254.147	414.701	397.529	116.991	130.149	134.385	241.317	312.233	223.487	295.159	177.321	201.32	229.99	239.918
ENSMUSG00000002608	0.0218111	0.833278	0.938254	505.427	502.007	733.372	501.254	558.514	572.501	562.179	547.247	497.766	654.404	531.962	478.134	591.753	550.211
ENSMUSG00000002617	0.126561	0.518891	0.788481	78.3459	65.4791	63.9702	130.307	103.504	96.1452	89.6253	67.1469	119.362	77.6259	78.1555	69.9027	85.9392	83.0221
ENSMUSG00000002625	-0.25336	0.0189793	0.154228	680.272	778.929	632.848	623.952	583.109	573.593	645.45	632.3	747.496	663.431	819.373	877.977	870.032	768.435
ENSMUSG00000002635	0.291497	0.179986	0.495415	530.268	900.338	1039.52	410.895	408.894	485.096	629.168	713.995	409.726	601.149	468.093	407.299	473.893	512.359
ENSMUSG00000002658	-0.237399	0.00413744	0.0661654	335.359	305.569	303.858	301.513	329.985	284.065	310.058	337.973	406.34	345.706	344.557	345.785	413.327	365.614
ENSMUSG00000002660	-0.525987	0.000164649	0.00886321	187.266	257.824	175.918	197.838	267.472	230.53	219.475	252.92	314.067	318.627	279.007	325.28	410.871	316.795
ENSMUSG00000002661	0.209801	0.320034	0.642421	89.8112	114.588	125.656	57.0687	77.8846	75.3866	90.0659	109.673	81.2679	75.8207	62.1883	67.1065	65.4775	76.9224
ENSMUSG00000002664	0.096148	0.854096	NA	6.68807	5.45659	0	4.75573	5.12398	4.37024	4.3991	8.95292	3.38616	2.70788	4.20191	3.72814	4.09234	4.51156
ENSMUSG00000002668	-0.428054	0.781795	NA	0.955438	1.36415	0	1.90229	0	0	0.703646	0	0	0	1.68076	2.79611	1.63694	1.01897
ENSMUSG00000002679	-0.0586238	0.764515	0.911167	163.38	117.317	91.3859	201.643	212.133	217.419	167.213	109.673	187.086	134.491	186.565	210.64	225.897	175.725
ENSMUSG00000002699	-1.03472	0.552263	NA	0	0	0	0	0	0	0	1.11912	0.846541	0.902627	0	0	0	0.478047
ENSMUSG00000002718	0.0624728	0.578607	0.823044	1300.35	1104.96	922.998	1543.71	1472.63	1455.29	1299.99	1083.3	1166.53	1220.35	1377.39	1352.38	1289.09	1248.17
ENSMUSG00000002728	-0.0871186	0.67925	0.873774	405.106	229.177	262.735	619.196	584.134	523.336	437.281	327.901	484.221	412.5	534.483	479.998	557.377	466.08
ENSMUSG00000002731	-0.132791	0.282151	0.609973	683.138	658.884	431.799	585.906	553.39	628.221	590.223	599.846	559.564	626.423	663.061	754.949	692.424	649.378
ENSMUSG00000002732	0.297218	0.262339	0.58939	62.1035	76.3923	111.948	49.4596	50.215	41.5172	65.2726	41.4073	46.5598	45.1313	63.869	73.6308	40.9234	51.9203
ENSMUSG00000002733	0.210196	0.0464999	0.251392	693.648	912.615	957.268	705.75	745.027	709.071	787.23	795.691	636.599	800.63	612.639	580.658	642.498	678.119
ENSMUSG00000002741	0.336679	0.00757276	0.0918825	1054.8	1559.22	2115.58	1550.37	1643.77	1688	1601.96	1365.32	1022.62	1385.53	1252.17	1198.6	1373.39	1266.27
ENSMUSG00000002748	-0.0145261	0.863691	0.949734	2464.07	2582.33	3182.52	3141.63	3166.62	3232.88	2961.68	2709.38	2795.28	2831.54	3045.54	3055.21	3503.86	2990.14
ENSMUSG00000002763	0.474403	0.0367413	0.221835	895.245	1542.85	2298.36	801.816	904.896	959.267	1233.74	1178.43	766.966	1184.25	696.677	726.988	764.45	886.292
ENSMUSG00000002767	0.0776342	0.675923	0.872605	254.147	276.922	365.544	219.715	271.571	253.474	273.562	326.782	259.042	304.185	189.926	206.912	261.91	258.126
ENSMUSG00000002768	-0.385078	0.0605287	0.288907	145.227	98.2187	107.378	91.31	127.075	136.57	117.63	115.269	185.392	145.323	142.025	145.398	189.885	153.882
ENSMUSG00000002769	-0.0791732	0.856087	0.946602	2.86631	2.7283	4.5693	17.1206	19.4711	15.2958	10.3419	10.072	9.31195	16.2473	11.7653	9.32035	11.4586	11.3626
ENSMUSG00000002771	0.196776	0.29769	0.624129	59.2372	102.311	139.364	76.0917	71.7358	79.7568	88.0827	100.72	68.5698	75.8207	68.0709	67.1065	70.3883	75.1128
ENSMUSG00000002778	-0.356626	0.0208659	0.162602	712.757	482.909	468.353	583.052	547.242	524.428	553.123	500.244	762.733	564.142	842.063	828.579	758.72	709.414
ENSMUSG00000002781	0.159949	0.309818	0.634118	276.122	279.65	274.158	175.011	199.835	201.031	234.301	176.82	148.991	164.278	248.753	265.63	246.359	208.472
ENSMUSG00000002791	-0.687079	0.0323577	0.207353	17.1979	17.7339	47.9776	11.4137	13.3224	7.64791	19.2156	38.0499	21.1635	29.7867	32.7749	28.8931	20.4617	28.5216
ENSMUSG00000002797	0.205508	0.208546	0.5318	46.8165	61.3867	54.8316	53.2642	59.4382	54.6279	55.0608	43.6455	49.0994	45.1313	43.6999	45.6697	57.2928	47.4231
ENSMUSG00000002799	-0.0310549	0.89756	0.963374	905.755	1263.2	1354.8	768.526	951.012	902.454	1024.29	1126.95	906.645	1047.95	1093.34	1049.47	1049.28	1045.6
ENSMUSG00000002803	0.279011	0.105083	0.38484	83.1231	122.773	162.21	87.5054	78.9094	90.6824	104.201	97.363	82.961	70.4049	78.9959	93.2035	80.2099	83.8564
ENSMUSG00000002804	0.00236697	0.991057	0.997744	177.711	181.432	217.042	87.5054	100.43	103.793	144.652	146.604	150.684	193.162	113.452	133.281	119.496	142.78
ENSMUSG00000002808	0.0297708	0.824944	0.934569	423.259	530.654	673.971	461.306	436.563	454.504	496.71	579.702	418.191	570.46	455.487	429.668	450.976	484.081
ENSMUSG00000002812	0.266865	0.0110732	0.114469	1581.25	1742.02	1738.62	1560.83	1799.54	1791.8	1702.34	1602.57	1594.04	1675.28	1179.06	1207.92	1230.16	1414.84
ENSMUSG00000002814	0.236972	0.0158195	0.139361	476.764	502.007	491.199	554.518	521.622	583.426	521.589	383.856	380.943	427.845	474.816	453.901	535.278	442.773
ENSMUSG00000002820	0.160429	0.0502387	0.261397	369.755	454.261	420.375	426.113	418.117	451.227	423.308	396.167	376.711	422.429	334.472	381.202	360.945	378.654
ENSMUSG00000002825	0.321228	0.0160078	0.140298	148.093	276.922	251.311	225.422	238.778	226.16	227.781	211.513	168.462	205.799	163.034	164.97	175.152	181.488
ENSMUSG00000002831	0.50586	3.34616e-05	0.00294231	107.964	126.866	123.371	118.893	125.025	111.441	118.927	92.8866	75.3422	79.4312	80.6767	85.7473	87.5761	83.61
ENSMUSG00000002833	-0.250759	0.027728	0.191258	518.803	586.584	685.395	430.869	518.547	467.615	534.635	686.018	633.213	686.899	548.77	538.716	700.609	632.371
ENSMUSG00000002835	0.148178	0.486412	0.767564	292.364	276.922	365.544	339.559	391.472	394.414	343.379	200.322	210.789	213.923	376.491	363.494	491.9	309.486
ENSMUSG00000002844	-0.111024	0.236981	0.561335	609.569	720.27	815.62	623.952	745.027	677.386	698.637	730.782	788.13	875.548	687.433	699.027	727.618	751.423
ENSMUSG00000002845	-0.0861064	0.394308	0.704089	523.58	471.995	486.63	588.759	522.646	593.259	531.145	518.15	496.073	467.561	646.254	657.085	605.667	565.132
ENSMUSG00000002846	0.137232	0.377737	0.6923	408.927	474.724	552.885	445.136	489.853	458.875	471.733	513.674	490.147	546.089	355.482	310.368	353.578	428.223
ENSMUSG00000002847	-0.432844	0.637202	NA	1.91088	0	2.28465	0.951146	0	3.27768	1.40406	3.35735	0.846541	1.80525	2.52115	2.79611	0	1.88773
ENSMUSG00000002870	0.0944483	0.683894	0.875766	653.52	867.598	737.941	1403.89	1429.59	1435.62	1088.03	623.347	644.218	831.319	1170.65	1179.02	1669.68	1019.71
ENSMUSG00000002871	-0.0582958	0.680889	0.874584	439.501	514.284	616.855	308.171	365.852	374.748	436.569	464.433	446.974	450.411	452.126	470.678	423.148	451.295
ENSMUSG00000002881	-0.207631	0.187812	0.505645	1026.14	896.246	612.286	583.052	684.564	654.443	742.789	703.923	844.001	744.667	855.509	1025.24	977.251	858.432
ENSMUSG00000002885	0.0768672	0.703972	0.886633	36.3066	35.4679	61.6855	52.313	53.2894	54.6279	48.9484	42.5264	56.7182	32.4946	40.3383	53.126	49.9266	45.855
ENSMUSG00000002897	0.278494	0.0581394	0.283149	162.424	208.715	237.603	194.985	191.637	181.365	196.122	172.344	108.357	144.42	180.682	201.32	157.146	160.712
ENSMUSG00000002900	0.194502	0.745761	NA	12.4207	4.09245	0	5.70687	8.19838	9.83303	6.70857	2.23823	10.1585	10.8315	5.04229	1.86407	6.54775	6.11373
ENSMUSG00000002908	0.341703	0.0608438	0.289832	128.029	148.692	171.349	122.698	117.852	128.922	136.257	143.247	98.1988	157.96	87.3997	84.8152	70.3883	107.001
ENSMUSG00000002910	0.323413	0.047661	0.254296	171.023	207.351	198.764	175.011	183.439	179.18	185.795	153.319	131.214	129.076	156.311	154.718	163.694	148.055
ENSMUSG00000002948	-0.170745	0.0260901	0.184439	503.516	451.533	424.945	424.211	471.407	440.301	452.652	494.649	582.42	514.497	485.741	511.687	476.349	510.891
ENSMUSG00000002949	-0.0680028	0.546788	0.805695	1222.01	1591.96	1462.18	1024.38	1054.52	1206.18	1260.2	1353.01	1148.76	1286.24	1277.38	1412.03	1432.32	1318.29
ENSMUSG00000002957	-0.0840601	0.462042	0.751338	3849.46	4301.16	4866.3	3111.2	3259.88	3339.95	3787.99	4524.58	4140.43	4375.03	3509.44	3826.01	3695.39	4011.81
ENSMUSG00000002963	0.120182	0.559609	0.812713	306.696	461.082	482.061	220.666	253.125	210.864	322.416	354.76	281.898	380.909	214.297	255.378	282.372	294.935
ENSMUSG00000002968	0.145329	0.0597999	0.286972	523.58	624.78	566.593	591.613	658.944	656.628	603.69	532.699	567.182	610.176	494.985	520.076	553.285	546.4
ENSMUSG00000002980	0.203039	0.382993	0.696177	59.2372	79.1206	77.6781	54.2153	44.0663	51.3503	60.9446	59.3131	53.3321	75.8207	42.0191	39.1455	44.1973	52.3046
ENSMUSG00000002981	0.169454	0.0691547	0.309366	1328.06	1705.19	2049.33	1460.01	1456.24	1587.49	1597.72	1451.49	1208.86	1455.03	1445.46	1528.54	1408.58	1416.33
ENSMUSG00000002983	-0.187652	0.305937	0.629865	192.043	204.622	171.349	92.2611	110.678	155.143	154.349	180.178	171.848	158.862	158.832	184.543	194.795	174.843
ENSMUSG00000002984	0.122585	0.238086	0.562696	514.981	586.584	580.301	666.753	760.399	735.292	640.718	579.702	506.232	592.123	595.831	597.435	666.233	589.593
ENSMUSG00000002985	0.379331	0.0602383	0.288304	66.8807	72.2999	63.9702	142.672	132.199	122.367	100.065	85.0528	59.2579	81.2364	85.719	71.7667	85.1207	78.0256
ENSMUSG00000002996	-0.0570802	0.655571	0.862107	1062.45	834.859	655.694	913.1	870.053	930.86	877.835	772.189	795.749	738.349	1163.09	1095.14	928.143	915.443
ENSMUSG00000002997	-0.261229	0.0773949	0.328784	689.826	544.295	632.848	572.59	654.845	599.815	615.703	800.167	882.942	814.169	594.15	699.027	638.405	738.144
ENSMUSG00000003031	-0.0839449	0.361435	0.680147	1735.08	1361.42	1153.75	1407.7	1515.67	1411.59	1430.87	1380.99	1520.39	1477.6	1589.16	1750.36	1402.85	1520.23
ENSMUSG00000003032	-0.277806	0.202345	0.523896	112.742	129.594	77.6781	236.835	240.827	217.419	169.183	246.205	264.121	199.481	173.119	163.106	197.251	207.214
ENSMUSG00000003033	-0.127787	0.176629	0.490682	1006.08	896.246	744.795	991.094	1056.57	1084.91	963.281	902.007	1008.23	1038.02	1126.11	1102.6	1158.95	1055.99
ENSMUSG00000003037	0.108899	0.210308	0.533558	501.605	564.757	552.885	641.072	657.92	606.37	587.435	590.893	613.742	567.752	507.591	475.338	520.546	545.977
ENSMUSG00000003038	0.0954685	0.366837	0.684509	367.844	456.99	486.63	392.823	415.043	417.357	422.781	379.38	336.923	397.156	415.149	391.455	441.154	393.536
ENSMUSG00000003039	0.186336	0.0474696	0.253805	321.983	369.684	418.091	424.211	370.976	390.044	382.498	339.092	340.309	385.422	296.655	339.261	311.018	335.293
ENSMUSG00000003051	0.0749404	0.859187	0.94718	8.59894	31.3754	31.9851	31.3878	22.5455	18.5735	24.0777	47.0028	28.7824	29.7867	7.56344	10.2524	13.0955	22.7472
ENSMUSG00000003062	0.0161549	0.936611	0.978184	423.259	632.965	847.605	312.927	366.877	393.321	496.159	576.344	396.181	546.089	474.816	485.59	449.339	488.06
ENSMUSG00000003068	0.322211	0.0707882	0.313348	1693.99	2482.75	3280.76	1367.75	1558.72	1411.59	1965.92	1712.25	1269.81	1518.22	1709.34	1638.52	1570.64	1569.8
ENSMUSG00000003070	0.352404	0.114011	0.398121	50.6382	64.115	77.6781	77.994	77.8846	76.4791	70.7981	50.3602	60.1044	64.0865	49.5825	46.6018	60.5667	55.217
ENSMUSG00000003072	0.0580783	0.740656	0.900706	3680.35	5082.82	6385.59	3009.43	3154.32	3665.53	4163.01	5060.64	3442.04	4831.76	3295.14	3680.61	3667.56	3996.29
ENSMUSG00000003099	0.00368186	0.974441	0.991334	728.044	1113.15	1130.9	902.637	1137.52	996.414	1001.44	996.012	987.067	1159.88	934.505	835.104	1068.92	996.914
ENSMUSG00000003119	-0.0701172	0.581781	0.824324	1629.98	1216.82	1185.73	1831.91	1808.77	1588.58	1543.63	1327.27	1745.57	1451.42	1642.95	1733.59	1836.64	1622.91
ENSMUSG00000003123	0.2716	0.0552789	0.275247	155.736	160.97	219.326	214.959	173.191	184.642	184.804	133.175	152.377	148.933	172.278	179.883	126.863	152.252
ENSMUSG00000003131	0.0457169	0.782297	0.917573	2327.45	1875.7	1960.23	2694.6	2524.07	2581.72	2327.29	1889.07	2099.42	2033.62	2536.27	2517.43	2457.86	2255.61
ENSMUSG00000003134	0.0953798	0.739741	0.90059	104.143	76.3923	57.1162	208.301	230.579	199.938	146.078	79.4572	129.521	117.341	173.959	149.126	176.789	137.699
ENSMUSG00000003135	0.362766	0.0113756	0.116117	779.637	1043.57	1391.35	831.301	918.218	943.971	984.675	973.63	651.837	883.672	658.86	687.842	726.8	763.773
ENSMUSG00000003153	0.265975	0.446944	0.741537	12434.1	12382.4	10776.7	5400.61	5818.8	5820.06	8772.1	5837.3	4749.94	3976.07	10794.7	12827.6	5583.59	7294.87
ENSMUSG00000003154	0.153119	0.459308	0.749372	349.69	417.429	625.994	321.487	307.439	303.731	387.629	483.458	412.265	432.358	232.786	266.562	254.544	346.996
ENSMUSG00000003161	0.244929	0.158549	0.463353	214.974	200.53	180.487	219.715	256.199	239.27	218.529	177.939	221.794	198.578	208.415	169.63	134.229	185.097
ENSMUSG00000003166	0.232466	0.0266797	0.187265	922.953	843.044	847.605	1153.74	1282.02	1118.78	1028.02	835.979	904.952	926.095	847.105	886.366	863.484	877.33
ENSMUSG00000003184	0.176275	0.131786	0.426546	303.829	395.603	434.083	288.197	317.687	304.824	340.704	316.71	278.512	337.582	260.518	273.086	326.569	298.83
ENSMUSG00000003190	0.116448	0.702479	0.885325	23.8859	17.7339	34.2697	20.9252	31.7687	27.314	25.9829	17.9058	24.5497	20.7604	30.2538	16.7766	31.1018	23.558
ENSMUSG00000003198	0.302203	0.11227	0.395211	104.143	128.23	61.6855	118.893	130.149	138.755	113.643	125.341	110.05	117.341	77.3152	64.3104	67.1144	93.5788
ENSMUSG00000003199	-0.098762	0.560525	0.812962	965.948	1107.69	1080.64	580.199	666.118	550.65	825.207	1017.28	904.952	1004.62	736.175	782.91	844.659	881.766
ENSMUSG00000003200	-0.00233619	0.975152	0.991632	672.628	658.884	710.526	652.486	705.06	709.071	684.776	606.56	598.505	710.367	714.325	706.483	770.997	684.54
ENSMUSG00000003206	0.534088	0.586136	NA	0.955438	5.45659	0	0.951146	2.04959	3.27768	2.11507	0	0	1.80525	0.840382	3.72814	2.45541	1.47153
ENSMUSG00000003208	-0.222232	0.107986	0.388974	85.034	75.0282	59.4009	77.0428	73.7854	68.8312	73.1871	86.1719	77.8818	84.8469	74.794	83.8832	111.312	86.4816
ENSMUSG00000003226	0.0599923	0.403236	0.711091	9722.54	8471.36	7765.52	9897.62	9896.46	9768.57	9253.68	8799.6	8823.5	8251.81	9266.05	8955	9193.86	8881.64
ENSMUSG00000003227	0.90293	0.743243	NA	0	0	0	0	0	1.09256	0.182093	0	0	0	0	0	0	0
ENSMUSG00000003228	0.146039	0.410646	0.715768	621.99	537.475	621.424	815.132	822.912	822.697	706.938	729.663	848.234	857.496	499.187	425.94	477.986	639.751
ENSMUSG00000003233	-0.0300039	0.851444	0.945346	607.659	556.573	482.061	851.275	921.292	773.532	698.732	740.854	758.501	749.18	640.371	688.774	715.341	715.504
ENSMUSG00000003234	0.0474576	0.752644	0.906742	544.6	641.15	667.117	409.944	455.01	459.967	529.631	639.015	519.776	611.981	414.308	442.717	437.881	510.946
ENSMUSG00000003235	0.0742469	0.386175	0.699206	1329.97	1504.66	1585.55	1256.46	1342.48	1256.44	1379.26	1373.15	1255.42	1451.42	1223.6	1355.18	1185.14	1307.32
ENSMUSG00000003269	-0.136024	0.139021	0.43767	788.236	885.332	808.766	612.538	681.49	674.109	741.745	833.741	793.209	869.23	743.738	827.647	808.647	812.702
ENSMUSG00000003271	-0.0686861	0.883985	NA	4.77719	8.18489	6.85395	5.70687	12.2976	5.46279	7.21388	5.59558	6.77233	12.6368	9.2442	0	10.6401	7.4815
ENSMUSG00000003273	-0.585617	0.0138065	0.128906	67.8361	68.2074	38.839	24.7298	37.9175	31.6842	44.869	77.2189	65.1837	83.9443	49.5825	68.0386	60.5667	67.4224
ENSMUSG00000003279	-0.689079	0.0286434	0.194761	51.5937	55.9301	34.2697	25.6809	11.2728	28.4065	34.5256	27.9779	55.0252	36.1051	68.0709	65.2425	78.573	55.1658
ENSMUSG00000003282	-0.139515	0.51563	0.785923	159.558	95.4904	70.8241	138.867	115.802	112.534	115.513	91.7674	119.362	84.8469	163.875	154.718	156.327	128.483
ENSMUSG00000003283	0.107069	0.893742	NA	3.82175	2.7283	2.28465	0.951146	5.12398	5.46279	3.39544	11.1912	0.846541	1.80525	2.52115	1.86407	1.63694	3.31085
ENSMUSG00000003299	0.137202	0.225049	0.549874	205.419	316.482	265.019	221.617	209.059	251.289	244.814	239.491	195.551	213.02	219.34	210.64	247.996	221.006
ENSMUSG00000003308	0.053959	0.740861	0.900754	634.411	912.615	948.129	494.596	546.217	544.094	680.01	794.572	579.034	841.248	572.3	558.289	571.291	652.789
ENSMUSG00000003309	-1.33832	0.718074	NA	0	0	0	0	0	0	0	0	0	0	3.36153	0	0	0.560255
ENSMUSG00000003316	0.0569305	0.630234	0.849786	4650.12	4322.99	4683.53	3603.89	3761	3495.1	4086.1	4527.94	4687.3	4534.8	3277.49	3376.76	3156.83	3926.85
ENSMUSG00000003341	-0.296819	0.0813791	0.338294	154.781	163.698	182.772	102.724	127.075	101.608	138.776	205.917	197.244	188.649	141.184	138.873	140.777	168.774
ENSMUSG00000003344	0.0392354	0.670634	0.870079	1002.25	1349.14	1539.85	1178.47	1299.44	1204	1262.19	1245.58	1081.03	1286.24	1153	1307.65	1273.54	1224.51
ENSMUSG00000003345	0.166792	0.23899	0.563535	1328.06	1879.8	2097.31	1400.09	1627.38	1639.93	1662.09	1889.07	1567.79	1769.15	1118.55	1310.44	1219.52	1479.09
ENSMUSG00000003346	0.433802	0.025654	0.182448	579.951	943.991	1167.46	562.127	543.142	702.515	749.864	710.638	523.162	639.06	449.604	471.61	527.094	553.528
ENSMUSG00000003348	0.0463616	0.661952	0.865528	336.314	392.875	367.828	347.168	406.844	386.766	372.966	392.809	347.082	291.548	429.435	326.212	378.951	361.006
ENSMUSG00000003352	-0.0112705	0.93145	0.976939	1200.99	1044.94	1114.91	727.627	869.028	769.161	954.441	916.555	937.121	908.945	914.336	1052.27	1032.91	960.355
ENSMUSG00000003354	1.28516	0.0158135	NA	4.77719	4.09245	18.2772	4.75573	5.12398	14.2033	8.5383	1.11912	3.38616	5.41576	3.36153	3.72814	2.45541	3.24435
ENSMUSG00000003355	-0.28267	0.138935	0.437645	142.36	162.334	237.603	118.893	113.752	105.978	146.82	221.585	168.462	203.091	152.95	152.854	157.146	176.014
ENSMUSG00000003360	0.177919	0.222359	0.547674	1783.8	2335.42	3038.58	1568.44	1787.25	1886.85	2066.72	2129.68	1650.76	1976.75	1692.53	1738.25	1756.43	1824.07
ENSMUSG00000003363	-0.165326	0.286843	0.614553	528.357	623.416	568.877	465.11	469.357	556.112	535.205	639.015	716.174	660.723	479.858	540.581	560.651	599.5
ENSMUSG00000003378	0.255967	0.170851	0.481776	1404.49	1926.18	2816.97	1224.12	1329.16	1368.98	1678.32	1839.83	1401.03	1603.07	1142.92	1262.91	1169.59	1403.22
ENSMUSG00000003379	0.692398	0.209113	NA	7.6435	6.82074	6.85395	9.51146	5.12398	4.37024	6.72064	8.95292	4.23271	1.80525	1.68076	7.45628	1.63694	4.29414
ENSMUSG00000003380	0.251871	0.258761	0.585354	2455.48	4003.78	4704.09	1658.8	1779.05	2049.64	2775.14	3121.21	1900.48	2966.03	2010.19	2030.91	1943.86	2328.78
ENSMUSG00000003382	0.162346	0.0807327	0.336439	831.231	793.934	888.728	781.842	827.011	798.661	820.235	632.3	645.064	647.183	810.128	793.162	860.21	731.341
ENSMUSG00000003402	-0.0535541	0.697972	0.882395	1543.99	2233.11	2321.2	1268.83	1493.13	1516.47	1729.46	2054.7	1639.75	2029.11	1542.1	1737.31	1747.43	1791.73
ENSMUSG00000003410	-0.1432	0.312421	0.636569	1554.5	1229.1	1265.7	1086.21	1106.78	905.731	1191.34	968.035	1301.98	1094.89	1494.2	1512.69	1517.44	1314.87
ENSMUSG00000003411	-0.326154	0.516062	0.786044	6.68807	10.9132	9.13859	0.951146	3.07439	4.37024	5.85594	5.59558	10.1585	11.7341	5.88267	2.79611	4.91081	6.8463
ENSMUSG00000003418	-0.058863	0.987392	NA	0	0	0	0	0	0	0	0	0	0	0.840382	0	0	0.140064
ENSMUSG00000003420	0.146791	0.437966	0.734737	258.924	317.847	429.514	203.545	245.951	232.715	281.416	353.64	244.65	337.582	183.203	203.184	193.159	252.57
ENSMUSG00000003421	0.218586	0.185055	0.500902	239.815	425.614	509.477	292.002	351.505	300.454	353.144	345.807	237.031	315.919	262.199	323.416	324.114	301.414
ENSMUSG00000003423	-0.160426	0.318732	0.641913	338.225	387.418	484.345	222.568	241.852	254.566	321.496	372.665	336.077	322.238	325.228	374.678	405.142	356.005
ENSMUSG00000003429	-0.0490769	0.843942	0.942716	3594.36	2604.16	1181.16	5096.24	5194.7	4949.29	3769.98	2738.47	4204.77	2891.11	4200.23	4609.85	4768.4	3902.14
ENSMUSG00000003435	0.0799365	0.426998	0.726989	1462.78	1546.94	1925.96	1460.01	1594.58	1517.56	1584.64	1514.16	1586.42	1548.01	1379.91	1390.6	1559.18	1496.38
ENSMUSG00000003436	1.23426	0.00109873	0.0289801	10.5098	12.2773	25.1311	15.2183	19.4711	14.2033	16.1352	8.95292	5.92579	2.70788	5.04229	12.1165	5.72928	6.74577
ENSMUSG00000003437	0.0825686	0.445211	0.739939	306.696	305.569	294.72	356.68	445.787	332.138	340.265	301.042	337.77	324.946	314.303	280.543	377.314	322.653
ENSMUSG00000003438	-0.0317904	0.786608	0.919895	939.196	1454.18	1002.96	1060.53	1107.81	1173.41	1123.01	1049.73	914.264	1142.73	1168.13	1293.67	1319.37	1147.98
ENSMUSG00000003444	-0.00915396	0.957785	0.98536	58.2817	61.3867	50.2623	55.1665	63.5374	65.5535	59.0313	47.0028	62.644	63.1839	52.1037	61.5143	71.2068	59.6093
ENSMUSG00000003452	-0.0971137	0.667965	0.868566	597.149	433.799	328.989	930.221	830.085	855.474	662.619	808.001	1040.4	857.496	533.643	465.086	559.014	710.606
ENSMUSG00000003458	0.0807916	0.429128	0.728694	985.057	1073.58	1370.79	992.996	1068.86	1174.5	1110.97	1129.19	1060.72	1161.68	984.087	1039.22	911.774	1047.78
ENSMUSG00000003464	0.0652518	0.408344	0.71442	794.924	725.727	662.548	829.399	773.722	880.602	777.82	768.832	680.619	802.435	726.09	729.784	773.453	746.869
ENSMUSG00000003469	-0.556182	0.234188	0.559532	21.0196	12.2773	18.2772	4.75573	6.14878	3.27768	10.9594	24.6205	22.8566	15.3447	5.88267	15.8446	9.82162	15.7284
ENSMUSG00000003476	-1.44012	0.561844	NA	0	0	0	0	0	0	0	1.11912	0	0	2.52115	0	0	0.60671
ENSMUSG00000003477	1.38382	0.664683	NA	0	0	0	0	0	2.18512	0.364186	0	0	0	0	0	0	0
ENSMUSG00000003484	-0.793694	0.237293	NA	1.91088	0	2.28465	1.90229	3.07439	10.9256	3.34963	7.83381	3.38616	7.22101	2.52115	9.32035	5.72928	6.00196
ENSMUSG00000003500	-0.106941	0.347462	0.668089	889.513	987.644	1089.78	756.161	802.416	641.332	861.14	928.866	987.913	966.713	868.115	914.327	878.217	924.025
ENSMUSG00000003518	0.128661	0.404566	0.711669	1119.77	1413.26	1647.23	937.83	1100.63	1061.97	1213.45	1460.45	1248.65	1293.46	852.147	945.084	848.752	1108.09
ENSMUSG00000003526	0.716481	0.0525627	0.268423	22.9305	19.0981	29.7004	30.4367	30.7439	31.6842	27.4323	12.3103	16.9308	20.7604	18.4884	15.8446	15.5509	16.6476
ENSMUSG00000003527	0.0879691	0.470501	0.756716	325.804	364.228	520.9	275.832	282.844	353.989	353.933	316.71	335.23	330.361	331.951	323.416	334.754	328.737
ENSMUSG00000003528	-0.117275	0.608244	0.837263	1340.48	1601.51	1987.64	785.646	1012.5	940.693	1278.08	2083.79	1629.59	1739.36	906.772	1103.53	845.478	1384.75
ENSMUSG00000003531	0.270902	0.177435	0.491572	220.706	360.135	395.244	154.086	195.736	191.198	252.851	285.374	187.086	234.683	172.278	190.135	177.608	207.861
ENSMUSG00000003534	-0.0358419	0.787661	0.920277	1648.13	1847.06	2389.74	1432.43	1569.99	1467.31	1725.78	2183.39	1812.44	2123.88	1553.87	1583.53	1340.65	1766.29
ENSMUSG00000003541	-0.269012	0.260595	0.587702	343.002	335.581	278.727	135.063	147.571	140.94	230.147	258.516	254.809	233.78	313.463	380.27	217.713	276.425
ENSMUSG00000003545	-0.353683	0.224811	0.54976	64.0143	64.115	82.2473	25.6809	33.8183	31.6842	50.26	42.5264	55.8717	50.5471	78.9959	92.2715	56.4743	62.7812
ENSMUSG00000003546	0.102416	0.538205	0.800745	442.368	548.388	525.469	245.396	307.439	298.269	394.555	378.261	322.532	401.669	336.153	374.678	379.769	365.51
ENSMUSG00000003549	-0.0374251	0.782627	0.917643	117.519	99.5828	132.51	125.551	108.628	121.274	117.511	92.8866	110.05	124.563	115.973	129.553	145.687	119.785
ENSMUSG00000003555	1.41261	0.0615077	NA	7.6435	5.45659	0	4.75573	3.07439	1.09256	3.67046	0	0.846541	0.902627	3.36153	0	3.27387	1.39743
ENSMUSG00000003559	0.210531	0.193734	0.513432	510.204	736.64	893.298	609.684	641.523	642.425	672.296	696.09	566.336	805.143	452.126	464.154	493.536	579.564
ENSMUSG00000003573	0.257984	0.0463284	0.250801	138.539	136.415	109.663	196.887	152.695	172.624	151.137	135.413	111.743	148.933	121.015	111.844	140.777	128.288
ENSMUSG00000003575	-0.185079	0.00703549	0.0885322	437.591	476.088	568.877	459.403	492.927	471.985	484.479	514.793	524.855	562.337	567.258	564.813	540.189	545.708
ENSMUSG00000003581	0.584036	0.00800001	0.095492	205.419	369.684	516.331	183.571	246.976	244.733	294.452	210.394	163.382	213.923	200.011	171.495	209.528	194.789
ENSMUSG00000003585	-0.420698	0.137075	0.434194	20.0642	25.9188	18.2772	12.3649	14.3472	16.3884	17.8934	27.9779	25.3962	28.8841	15.9673	28.8931	15.5509	23.7782
ENSMUSG00000003604	-0.146825	0.528301	0.794734	64.9698	91.398	79.9627	26.6321	44.0663	58.9982	61.0045	92.8866	79.5749	64.0865	52.1037	51.2619	58.9297	66.4739
ENSMUSG00000003617	-0.469498	0.0554693	0.275515	22.9305	24.5547	6.85395	22.8275	23.5703	17.4809	19.703	26.8588	33.0151	24.3709	30.2538	31.6892	24.5541	28.457
ENSMUSG00000003623	0.124063	0.182124	0.497826	503.516	510.192	395.244	582.101	556.465	573.593	520.185	468.909	532.474	529.842	471.454	436.193	444.428	480.55
ENSMUSG00000003644	0.282576	7.60792e-05	0.00519416	1031.87	982.187	1060.08	1198.44	1256.4	1134.08	1110.51	888.577	987.913	966.713	905.932	891.958	846.296	914.565
ENSMUSG00000003660	0.00258668	0.976218	0.992116	4136.09	4430.75	4662.97	3762.73	4053.07	3987.84	4172.24	3651.67	3488.6	3871.37	4658.24	4345.15	4954.19	4161.54
ENSMUSG00000003662	0.255654	0.111261	0.393469	464.343	748.918	783.634	432.771	419.142	488.374	556.197	498.006	402.107	560.531	416.83	420.348	483.715	463.589
ENSMUSG00000003665	-0.743038	0.000343516	0.014484	105.098	66.8433	63.9702	64.6779	77.8846	76.4791	75.8255	85.0528	124.442	97.4837	154.63	157.514	146.506	127.605
ENSMUSG00000003680	0.0909311	0.652792	0.860877	184.4	296.02	422.66	176.913	243.902	214.142	256.339	306.638	187.932	288.841	203.372	233.941	211.165	238.648
ENSMUSG00000003721	-0.220388	0.0143317	0.131589	598.104	596.133	459.214	569.736	529.82	567.038	553.341	689.375	697.55	718.491	600.873	649.629	531.186	647.851
ENSMUSG00000003731	0.0146954	0.867229	0.951198	1372.96	1285.03	1128.62	1395.33	1461.36	1435.62	1346.49	1179.55	1340.07	1261.87	1464.79	1373.82	1392.21	1335.39
ENSMUSG00000003752	0.0739502	0.61178	0.839105	195.865	283.743	262.735	141.721	175.24	168.254	204.593	198.083	176.081	219.338	179.001	205.048	175.152	192.117
ENSMUSG00000003762	0.201116	0.236918	0.561312	192.998	270.101	358.69	192.131	203.935	227.252	240.851	240.61	198.091	270.788	158.832	175.223	201.343	207.481
ENSMUSG00000003778	-0.10179	0.259493	0.586186	1316.59	1173.17	975.545	1093.82	1061.69	1091.47	1118.71	1084.42	1089.5	1038.02	1297.55	1366.36	1338.2	1202.34
ENSMUSG00000003779	0.291791	0.0512571	0.264298	364.022	413.337	429.514	407.09	377.125	402.062	398.858	316.71	303.062	311.406	319.345	298.251	402.686	325.243
ENSMUSG00000003808	0.366322	0.000205825	0.0102918	762.44	920.8	1169.74	1033.9	1168.27	1047.76	1017.15	874.029	736.491	888.185	742.898	757.745	728.437	787.964
ENSMUSG00000003809	0.0606111	0.670946	0.870102	98.4101	133.687	125.656	107.479	106.579	100.515	112.054	123.103	82.961	118.244	118.494	109.98	87.5761	106.726
ENSMUSG00000003810	0.0933112	0.52138	0.790274	2087.63	2290.41	2901.5	1611.24	1495.18	1550.34	1989.38	2253.9	1861.54	2127.49	1633.7	1645.04	1650.03	1861.95
ENSMUSG00000003812	0.210767	0.356165	0.675674	42.0393	36.832	43.4083	35.1924	27.6695	31.6842	36.1376	26.8588	22.0101	27.0788	42.0191	41.0096	26.191	30.8612
ENSMUSG00000003813	0.0820782	0.604814	0.835946	572.307	792.57	945.844	570.687	614.878	545.187	673.579	775.547	670.46	738.349	518.516	555.493	546.737	634.184
ENSMUSG00000003814	-0.510295	2.89229e-09	3.02006e-06	3593.4	3499.04	3045.44	3736.1	3701.57	3764.96	3556.75	4656.64	4999.67	4685.54	4680.93	5084.25	6310.39	5069.57
ENSMUSG00000003824	0.712387	0.206741	NA	13.3761	10.9132	6.85395	1.90229	13.3224	9.83303	9.36682	2.23823	3.38616	11.7341	6.72306	2.79611	7.36622	5.70732
ENSMUSG00000003847	0.0267396	0.867567	0.951216	7250.82	4961.41	4349.97	8009.6	7308.85	7019.69	6483.39	5062.88	7063.54	5027.63	7380.24	7472.13	6191.71	6366.35
ENSMUSG00000003848	0.0925605	0.366985	0.684713	1154.17	1305.49	1453.04	953.048	1064.76	1018.26	1158.13	999.37	935.428	1100.3	1110.14	1159.45	1189.23	1082.32
ENSMUSG00000003849	0.162409	0.547599	0.805939	29.6186	28.6471	18.2772	41.8504	37.9175	42.6098	33.1534	15.6676	22.8566	21.663	46.221	27.9611	45.8342	30.0339
ENSMUSG00000003863	-0.079995	0.569455	0.818814	551.288	574.307	767.642	415.651	491.903	521.151	553.657	717.353	568.876	732.933	458.849	499.571	518.091	582.612
ENSMUSG00000003865	-0.339177	0.00776315	0.0936802	743.331	534.746	596.293	565.932	601.556	576.871	603.121	778.904	901.566	657.112	753.823	875.181	615.488	763.679
ENSMUSG00000003868	-0.00789185	0.93837	0.9785	651.609	690.259	728.803	594.466	681.49	654.443	666.845	597.607	559.564	641.768	687.433	729.784	796.37	668.754
ENSMUSG00000003872	0.305722	0.216225	0.540563	30.574	39.5603	36.5544	40.8993	38.9423	33.8693	36.7333	27.9779	19.4704	48.7418	19.3288	33.5533	29.4649	29.7562
ENSMUSG00000003873	0.180729	0.427021	0.726989	449.056	773.472	904.721	457.501	516.498	455.597	592.807	812.478	473.216	693.217	384.895	378.406	388.773	521.831
ENSMUSG00000003882	-0.058863	0.987392	NA	0	0	0	0	0	0	0	0	0	0	0	0	0.818468	0.136411
ENSMUSG00000003923	0.24154	0.0887776	0.354071	1008.94	1370.97	1510.15	884.566	945.888	1077.26	1132.96	1069.87	802.521	1110.23	937.026	815.531	1000.99	956.028
ENSMUSG00000003929	0.0842609	0.580292	0.823732	986.012	688.895	589.439	1098.57	1102.68	1018.26	913.978	713.995	857.546	683.289	973.162	962.793	995.258	864.34
ENSMUSG00000003934	0.882243	0.0644651	0.298	4.77719	4.09245	11.4232	31.3878	30.7439	31.6842	19.0181	7.83381	13.5447	18.9552	9.2442	9.32035	4.09234	10.4984
ENSMUSG00000003948	-0.0626424	0.712905	0.890068	438.546	373.777	290.15	523.13	505.225	497.114	437.99	316.71	410.572	374.59	536.164	589.046	527.094	459.029
ENSMUSG00000003949	-0.462989	0.0454395	0.24884	253.191	133.687	148.502	328.145	299.241	282.973	240.956	344.687	532.474	414.306	231.945	243.261	237.356	334.005
ENSMUSG00000003955	0.12396	0.757363	0.908388	1677.75	2055.77	2270.94	793.256	967.408	902.454	1444.6	2020	1231.72	1390.05	1182.42	1342.13	784.911	1325.2
ENSMUSG00000003970	0.213059	0.149936	0.453584	12137.9	17759.8	19812.5	11107.5	13807.1	14523.4	14858	12694.1	10501.3	12820.9	11593.9	13522.9	15761.2	12815.7
ENSMUSG00000003974	1.26843	0.108967	NA	3.82175	0	0	8.56031	4.09919	3.27768	3.29315	1.11912	2.53962	0.902627	2.52115	0.932035	0.818468	1.47217
ENSMUSG00000003992	0.215922	0.157386	0.462423	1121.68	728.455	731.088	1494.25	1360.93	1327.46	1127.31	867.314	1055.64	890.893	1050.48	1010.33	962.519	972.861
ENSMUSG00000004018	0.176139	0.414067	0.71782	42.9947	45.0169	22.8465	67.5313	40.9919	40.4247	43.301	43.6455	45.7132	37.9103	26.0518	39.1455	44.1973	39.4439
ENSMUSG00000004031	0.38653	0.0168365	0.144309	706.069	735.276	959.552	777.086	741.953	792.105	785.34	764.356	711.941	734.738	494.145	455.765	440.336	600.213
ENSMUSG00000004032	-0.118237	0.543489	0.804065	431.858	461.082	418.091	208.301	216.232	204.309	323.312	414.073	303.062	391.74	329.43	307.572	351.123	349.5
ENSMUSG00000004035	-0.623906	0.153672	0.457612	25.7968	15.0056	6.85395	8.56031	12.2976	6.55535	12.5116	17.9058	22.8566	26.1762	14.2865	21.4368	15.5509	19.7021
ENSMUSG00000004038	0.422034	0.854967	NA	0	0	0	0.951146	0	0	0.158524	0	0	0	0.840382	0	0	0.140064
ENSMUSG00000004040	-0.173969	0.0136421	0.128263	1832.53	1702.46	1555.85	1414.35	1657.1	1545.97	1618.04	1802.89	1824.3	1855.8	1716.06	1928.38	1830.1	1826.25
ENSMUSG00000004043	0.299251	0.182443	0.498313	206.375	249.639	255.881	108.431	131.174	131.107	180.434	192.488	141.372	197.675	106.729	122.097	113.767	145.688
ENSMUSG00000004044	-0.105926	0.608262	0.837263	131.85	204.622	187.341	144.574	153.72	117.996	156.684	213.751	173.541	194.967	140.344	161.242	123.589	167.906
ENSMUSG00000004054	0.333021	0.0763707	0.327044	406.061	729.819	808.766	421.358	534.944	474.171	562.52	618.871	368.245	560.531	343.716	388.659	391.228	445.208
[truncated: 36,643 more rows]

## Sheet: Table S4_Gene Functions
Table S4. Reported gene functions of putative FMRP-mediated NGD targets as described directly from GeneCards (https://www.genecards.org/).
[truncated: 17 more rows]

[truncated: 2 more sheets: Table S5_siRNAs used, Table S6_oligonucleotides used]
